# Supplementary material for: 1-Bromo-3,5-diphenyl­benzene
Source: Acta Crystallogr Sect E Struct Rep Online. 2009 Nov 14;65(Pt 12):o3082. doi: 10.1107/S1600536809045061 (PMC2972017; doi:10.1107/S1600536809045061)
Supplement: Supplementary file 1 [file e-65-o3082-sup1.cif]

##############################################################################
###                                                                        ###
###        Electronic paper (Acta Crystallographica Section E)             ###
###                                                                        ###
##############################################################################
#                                                                            #
# This CIF contains the data in a paper accepted for publication in Acta     #
# Crystallographica Section E. It conforms to the requirements of Notes      #
# for Authors for Section E, and has been peer reviewed under the auspices   #
# of the IUCr Commission on Journals.                                        #
#                                                                            #
# Full details of the Crystallographic Information File format               #
# are given in the paper "The Crystallographic Information File (CIF):       #
# a New Standard Archive File for Crystallography" by S. R. Hall, F. H.      #
# Allen and I. D. Brown [Acta Cryst. (1991), A47, 655-685].                  #
#                                                                            #
# The current version of the core CIF dictionary is obtainable from          #
# ftp://ftp.iucr.org/pub/cif_core.dic. The current version number is 2.4.    #
#                                                                            #
# Software is freely available for graphical display of the structure(s) in  #
# this CIF.  For information consult the CIF home page http://www.iucr.org/  #
# cif/home.html                                                              #
#                                                                            #
# This file may be used for bona fide research purposes within the           #
# scientific community so long as proper attribution is given to the journal # 
# article from which it was obtained.                                        #
#                                                                            #
##############################################################################
                                             
data_global
_audit_creation_method     'form.cif (version 2.0)'
_journal_data_validation_number     ?
_journal_date_recd_electronic     2009-10-20
_journal_date_accepted     2009-10-28
_journal_name_full     'Acta Crystallographica, Section E'
_journal_year     2009
_journal_volume     65
_journal_issue     12
_journal_page_first     o3082
_journal_page_last     o3082
_journal_paper_category     QO
_journal_coeditor_code     SI2218
_publ_contact_author_name     'Prof. Bao-Ming Ji'
_publ_contact_author_address
;
College of Chemistry and Chemical Engineering
Luoyang Normal University
Luoyang 471022
People's Republic of China
;
_publ_contact_author_email     'lyhxxjbm@126.com.cn'
_publ_contact_author_fax     '086 379 65523821'
_publ_contact_author_phone     '086 379 65523821'
_publ_section_title
;
1-Bromo-3,5-diphenylbenzene
;
loop_
    _publ_author_name
    _publ_author_address
    'Zhi-Qiang Wang'
;
College of Chemistry and Chemical Engineering
Luoyang Normal University
Luoyang 471022
People's Republic of China
;
    'Hong-Mei Li'
;
Library of Luoyang Normal University
Luoyang 471022
People's Republic of China
;
    'Xiao-Juan Sun'
;
Liming Research Institute of Chemical Industry
Luoyang 471001
People's Republic of China
;
    'Fei-Fei Cen'
;
College of Chemistry and Chemical Engineering
Luoyang Normal University
Luoyang 471022
People's Republic of China
;
    'Bao-Ming Ji'
;
College of Chemistry and Chemical Engineering
Luoyang Normal University
Luoyang 471022
People's Republic of China
;
_publ_section_synopsis     .
data_I
_audit_creation_method     SHELXL-97
_chemical_name_systematic
;
1-Bromo-3,5-diphenylbenzene
;
_chemical_name_common     ?
_chemical_formula_moiety     'C18 H13 Br'
_chemical_formula_sum     'C18 H13 Br'
_chemical_formula_iupac     'C18 H13 Br'
_chemical_formula_weight     309.19
_chemical_melting_point     ?
_symmetry_cell_setting     Monoclinic
_symmetry_space_group_name_H-M     'P 21'
loop_
    _symmetry_equiv_pos_as_xyz
    'x, y, z'
    '-x, y+1/2, -z'
_cell_length_a     11.0782(12)
_cell_length_b     7.7495(8)
_cell_length_c     16.7782(17)
_cell_angle_alpha     90.00
_cell_angle_beta     107.4410(10)
_cell_angle_gamma     90.00
_cell_volume     1374.2(2)
_cell_formula_units_Z     4
_cell_measurement_reflns_used     3281
_cell_measurement_theta_min     2.69
_cell_measurement_theta_max     24.83
_cell_measurement_temperature     294(2)
_exptl_crystal_description     block
_exptl_crystal_colour     colourless
_exptl_crystal_size_max     0.41
_exptl_crystal_size_mid     0.13
_exptl_crystal_size_min     0.09
_exptl_crystal_density_diffrn     1.494
_exptl_crystal_density_meas     ?
_exptl_crystal_density_method     'not measured'
_exptl_crystal_F_000     624
_exptl_absorpt_coefficient_mu     2.973
_exptl_absorpt_correction_type     'multi-scan'
_exptl_absorpt_process_details     '(SADABS; Sheldrick, 1996)'
_exptl_absorpt_correction_T_min     0.3753
_exptl_absorpt_correction_T_max     0.7757
_exptl_special_details
;
;
_diffrn_ambient_temperature     294(2)
_diffrn_radiation_type     MoK\a
_diffrn_radiation_wavelength     0.71073
_diffrn_radiation_source     'fine-focus sealed tube'
_diffrn_radiation_monochromator     graphite
_diffrn_measurement_device_type     'Bruker SMART APEX CCD area-detector'
_diffrn_measurement_method     '\f and \w'
_diffrn_detector_area_resol_mean     ?
_diffrn_reflns_number     7808
_diffrn_reflns_av_R_equivalents     0.0144
_diffrn_reflns_av_sigmaI/netI     0.0276
_diffrn_reflns_theta_min     2.69
_diffrn_reflns_theta_max     25.50
_diffrn_reflns_theta_full     25.50
_diffrn_measured_fraction_theta_max     0.961
_diffrn_measured_fraction_theta_full     0.961
_diffrn_reflns_limit_h_min     -13
_diffrn_reflns_limit_h_max     13
_diffrn_reflns_limit_k_min     -9
_diffrn_reflns_limit_k_max     8
_diffrn_reflns_limit_l_min     -20
_diffrn_reflns_limit_l_max     19
_diffrn_standards_number     ?
_diffrn_standards_interval_count     ?
_diffrn_standards_interval_time     ?
_diffrn_standards_decay_%     ?
_refine_special_details
;
Refinement of <i>F</i>^2^ against ALL reflections. The weighted <i>R</i>-factor
<i>wR</i> and
goodness of fit <i>S</i> are based on <i>F</i>^2^, conventional
<i>R</i>-factors <i>R</i> are based
on <i>F</i>, with <i>F</i> set to zero for negative <i>F</i>^2^. The threshold
expression of
<i>F</i>^2^ > \s(<i>F</i>^2^) is used only for calculating <i>R</i>-factors(gt)
<i>etc</i>. and is
not relevant to the choice of reflections for refinement. <i>R</i>-factors
based
on <i>F</i>^2^ are statistically about twice as large as those based on
<i>F</i>, and <i>R</i>-
factors based on ALL data will be even larger.
;
_reflns_number_total     4775
_reflns_number_gt     4138
_reflns_threshold_expression     I>2\s(I)
_refine_ls_structure_factor_coef     Fsqd
_refine_ls_matrix_type     full
_refine_ls_R_factor_all     0.0389
_refine_ls_R_factor_gt     0.0300
_refine_ls_wR_factor_gt     0.0712
_refine_ls_wR_factor_ref     0.0757
_refine_ls_goodness_of_fit_ref     1.001
_refine_ls_restrained_S_all     1.001
_refine_ls_number_reflns     4775
_refine_ls_number_parameters     343
_refine_ls_number_restraints     1
_refine_ls_hydrogen_treatment     constr
_refine_ls_weighting_scheme     calc
_refine_ls_weighting_details
                      'w=1/[\s^2^(Fo^2^)+(0.0488P)^2^] where P=(Fo^2^+2Fc^2^)/3'
_atom_sites_solution_hydrogens     geom
_atom_sites_solution_primary     direct
_atom_sites_solution_secondary     difmap
_refine_ls_shift/su_max     0.000
_refine_ls_shift/su_mean     0.000
_refine_diff_density_max     0.226
_refine_diff_density_min     -0.305
_refine_ls_extinction_method     none
_refine_ls_extinction_coef     ?
_refine_ls_abs_structure_details     'Flack (1983), 2006 Friedel pairs'
_refine_ls_abs_structure_Flack     0.007(7)
loop_
    _atom_type_symbol
    _atom_type_description
    _atom_type_scat_dispersion_real
    _atom_type_scat_dispersion_imag
    _atom_type_scat_source
    'C' 'C' 0.0033 0.0016
                         'International Tables Vol C Tables 4.2.6.8 and 6.1.1.4'
    'H' 'H' 0.0000 0.0000
                         'International Tables Vol C Tables 4.2.6.8 and 6.1.1.4'
    'Br' 'Br' -0.2901 2.4595
                         'International Tables Vol C Tables 4.2.6.8 and 6.1.1.4'
_computing_data_collection     'SMART (Bruker, 2004)'
_computing_cell_refinement     'SAINT (Bruker, 2004)'
_computing_data_reduction     'SAINT (Bruker, 2004)'
_computing_structure_solution     'SHELXS97 (Sheldrick, 2008)'
_computing_structure_refinement     'SHELXL97 (Sheldrick, 2008)'
_computing_molecular_graphics     'SHELXTL (Sheldrick, 2008)'
_computing_publication_material
                            'SHELXL97 (Sheldrick, 2008) and PLATON (Spek, 2009)'
loop_
    _atom_site_type_symbol
    _atom_site_label
    _atom_site_fract_x
    _atom_site_fract_y
    _atom_site_fract_z
    _atom_site_U_iso_or_equiv
    _atom_site_adp_type
    _atom_site_calc_flag
    _atom_site_refinement_flags
    _atom_site_occupancy
    _atom_site_disorder_assembly
    _atom_site_disorder_group
    Br Br1 0.21282(3) 0.79871(5) 0.29748(2) 0.05470(12) Uani d . 1 . .
    Br Br2 -0.04494(4) 0.42942(6) 0.31148(2) 0.06496(14) Uani d . 1 . .
    C C1 0.4329(3) 0.2381(4) 0.3577(2) 0.0400(8) Uani d . 1 . .
    C C2 0.4454(3) 0.1460(5) 0.4312(2) 0.0484(9) Uani d . 1 . .
    H H2 0.3732 0.1084 0.4434 0.058 Uiso calc R 1 . .
    C C3 0.5632(4) 0.1100(5) 0.4859(2) 0.0594(11) Uani d . 1 . .
    H H3 0.5697 0.0484 0.5346 0.071 Uiso calc R 1 . .
    C C4 0.6707(4) 0.1645(6) 0.4690(3) 0.0624(11) Uani d . 1 . .
    H H4 0.7498 0.1392 0.5060 0.075 Uiso calc R 1 . .
    C C5 0.6613(4) 0.2561(5) 0.3976(2) 0.0587(11) Uani d . 1 . .
    H H5 0.7342 0.2928 0.3860 0.070 Uiso calc R 1 . .
    C C6 0.5430(3) 0.2944(6) 0.3424(2) 0.0498(8) Uani d . 1 . .
    H H6 0.5375 0.3587 0.2947 0.060 Uiso calc R 1 . .
    C C7 0.3069(3) 0.2758(5) 0.29839(19) 0.0396(7) Uani d . 1 . .
    C C8 0.2064(3) 0.3218(5) 0.3282(2) 0.0430(8) Uani d . 1 . .
    H H8 0.2173 0.3294 0.3852 0.052 Uiso calc R 1 . .
    C C9 0.0902(3) 0.3555(4) 0.2707(2) 0.0427(9) Uani d . 1 . .
    C C10 0.0688(3) 0.3457(4) 0.1861(2) 0.0407(8) Uani d . 1 . .
    H H10 -0.0110 0.3693 0.1496 0.049 Uiso calc R 1 . .
    C C11 0.1686(3) 0.2998(5) 0.15494(18) 0.0350(6) Uani d . 1 . .
    C C12 0.2857(3) 0.2664(4) 0.21181(19) 0.0387(8) Uani d . 1 . .
    H H12 0.3527 0.2366 0.1919 0.046 Uiso calc R 1 . .
    C C13 0.1478(3) 0.2884(5) 0.06339(18) 0.0354(7) Uani d . 1 . .
    C C14 0.2206(3) 0.1799(4) 0.0303(2) 0.0389(7) Uani d . 1 . .
    H H14 0.2843 0.1142 0.0661 0.047 Uiso calc R 1 . .
    C C15 0.1998(3) 0.1679(5) -0.0555(2) 0.0443(8) Uani d . 1 . .
    H H15 0.2501 0.0958 -0.0765 0.053 Uiso calc R 1 . .
    C C16 0.1048(3) 0.2626(5) -0.1094(2) 0.0443(9) Uani d . 1 . .
    H H16 0.0896 0.2526 -0.1668 0.053 Uiso calc R 1 . .
    C C17 0.0325(3) 0.3720(5) -0.0781(2) 0.0451(9) Uani d . 1 . .
    H H17 -0.0309 0.4375 -0.1143 0.054 Uiso calc R 1 . .
    C C18 0.0537(3) 0.3850(4) 0.0076(2) 0.0420(8) Uani d . 1 . .
    H H18 0.0041 0.4595 0.0281 0.050 Uiso calc R 1 . .
    C C19 0.3980(3) 0.7771(4) 0.03861(19) 0.0349(7) Uani d . 1 . .
    C C20 0.4802(3) 0.8546(4) 0.0009(2) 0.0390(8) Uani d . 1 . .
    H H20 0.5522 0.9104 0.0338 0.047 Uiso calc R 1 . .
    C C21 0.4564(3) 0.8499(4) -0.0852(2) 0.0442(9) Uani d . 1 . .
    H H21 0.5125 0.9019 -0.1094 0.053 Uiso calc R 1 . .
    C C22 0.3502(3) 0.7685(5) -0.1344(2) 0.0452(8) Uani d . 1 . .
    H H22 0.3344 0.7654 -0.1920 0.054 Uiso calc R 1 . .
    C C23 0.2669(3) 0.6914(4) -0.0988(2) 0.0431(8) Uani d . 1 . .
    H H23 0.1948 0.6369 -0.1324 0.052 Uiso calc R 1 . .
    C C24 0.2907(3) 0.6950(4) -0.0130(2) 0.0399(8) Uani d . 1 . .
    H H24 0.2344 0.6420 0.0107 0.048 Uiso calc R 1 . .
    C C25 0.4238(3) 0.7824(4) 0.13106(18) 0.0364(7) Uani d . 1 . .
    C C26 0.3245(3) 0.7809(5) 0.16629(19) 0.0390(7) Uani d . 1 . .
    H H26 0.2412 0.7743 0.1321 0.047 Uiso calc R 1 . .
    C C27 0.3501(3) 0.7894(5) 0.25135(19) 0.0408(7) Uani d . 1 . .
    C C28 0.4727(3) 0.7964(5) 0.30482(18) 0.0427(7) Uani d . 1 . .
    H H28 0.4875 0.8016 0.3623 0.051 Uiso calc R 1 . .
    C C29 0.5735(3) 0.7955(5) 0.27097(18) 0.0383(7) Uani d . 1 . .
    C C30 0.5467(3) 0.7882(5) 0.18430(18) 0.0383(7) Uani d . 1 . .
    H H30 0.6135 0.7871 0.1614 0.046 Uiso calc R 1 . .
    C C31 0.7054(3) 0.8081(5) 0.32689(19) 0.0407(7) Uani d . 1 . .
    C C32 0.7968(3) 0.9055(5) 0.3053(2) 0.0488(9) Uani d . 1 . .
    H H32 0.7755 0.9609 0.2538 0.059 Uiso calc R 1 . .
    C C33 0.9172(3) 0.9211(6) 0.3584(3) 0.0634(11) Uani d . 1 . .
    H H33 0.9761 0.9888 0.3433 0.076 Uiso calc R 1 . .
    C C34 0.9512(4) 0.8367(6) 0.4342(3) 0.0693(13) Uani d . 1 . .
    H H34 1.0332 0.8467 0.4701 0.083 Uiso calc R 1 . .
    C C35 0.8638(4) 0.7381(6) 0.4565(3) 0.0625(11) Uani d . 1 . .
    H H35 0.8865 0.6809 0.5075 0.075 Uiso calc R 1 . .
    C C36 0.7424(4) 0.7236(5) 0.4036(2) 0.0515(9) Uani d . 1 . .
    H H36 0.6841 0.6561 0.4194 0.062 Uiso calc R 1 . .
loop_
    _atom_site_aniso_label
    _atom_site_aniso_U_11
    _atom_site_aniso_U_22
    _atom_site_aniso_U_33
    _atom_site_aniso_U_12
    _atom_site_aniso_U_13
    _atom_site_aniso_U_23
    Br1 0.0503(2) 0.0711(3) 0.0487(2) -0.0041(2) 0.02380(16) -0.0006(2)
    Br2 0.0576(2) 0.0860(3) 0.0622(3) 0.0117(2) 0.0346(2) -0.0023(2)
    C1 0.0496(19) 0.0374(18) 0.0336(18) 0.0041(14) 0.0131(16) -0.0058(13)
    C2 0.057(2) 0.050(2) 0.039(2) 0.0019(18) 0.0156(18) -0.0019(16)
    C3 0.076(3) 0.056(3) 0.039(2) 0.011(2) 0.007(2) -0.0004(18)
    C4 0.054(2) 0.071(3) 0.052(2) 0.007(2) 0.001(2) -0.010(2)
    C5 0.046(2) 0.071(3) 0.055(2) 0.0002(19) 0.0093(19) -0.008(2)
    C6 0.053(2) 0.053(2) 0.0430(19) 0.001(2) 0.0147(16) -0.003(2)
    C7 0.0467(18) 0.035(2) 0.0392(17) -0.0043(16) 0.0157(15) -0.0042(15)
    C8 0.0509(19) 0.044(2) 0.0390(17) -0.0037(17) 0.0204(16) -0.0053(16)
    C9 0.046(2) 0.043(2) 0.048(2) 0.0015(14) 0.0255(17) -0.0040(15)
    C10 0.0348(16) 0.042(2) 0.046(2) -0.0021(13) 0.0127(15) -0.0006(14)
    C11 0.0390(16) 0.0285(15) 0.0383(16) 0.0006(16) 0.0130(13) -0.0014(15)
    C12 0.0390(17) 0.040(2) 0.0390(18) 0.0007(14) 0.0152(15) -0.0003(15)
    C13 0.0344(15) 0.0317(16) 0.0408(17) -0.0086(15) 0.0120(13) -0.0023(16)
    C14 0.0376(17) 0.0400(19) 0.0378(18) 0.0032(14) 0.0093(15) -0.0008(15)
    C15 0.0437(19) 0.047(2) 0.045(2) -0.0006(17) 0.0181(17) -0.0066(17)
    C16 0.0475(19) 0.051(2) 0.0343(18) -0.0076(16) 0.0120(15) 0.0008(16)
    C17 0.0415(19) 0.050(2) 0.039(2) -0.0005(15) 0.0043(16) 0.0077(15)
    C18 0.0348(17) 0.046(2) 0.044(2) 0.0011(15) 0.0105(16) -0.0012(16)
    C19 0.0345(15) 0.0327(18) 0.0365(16) 0.0045(14) 0.0090(13) -0.0003(15)
    C20 0.0361(17) 0.0402(19) 0.0397(19) -0.0039(13) 0.0101(15) -0.0033(14)
    C21 0.049(2) 0.045(2) 0.042(2) 0.0008(15) 0.0178(17) -0.0013(15)
    C22 0.0492(19) 0.051(2) 0.0331(17) 0.0039(17) 0.0098(15) -0.0032(16)
    C23 0.0400(18) 0.047(2) 0.0370(19) -0.0033(16) 0.0034(15) -0.0100(16)
    C24 0.0369(17) 0.041(2) 0.0422(19) -0.0048(14) 0.0129(15) -0.0010(15)
    C25 0.0424(16) 0.0324(18) 0.0341(16) 0.0006(15) 0.0108(13) -0.0039(15)
    C26 0.0380(16) 0.0408(19) 0.0377(17) -0.0023(15) 0.0109(13) -0.0021(16)
    C27 0.0452(18) 0.0381(18) 0.0427(18) -0.0019(17) 0.0185(15) 0.0014(17)
    C28 0.0517(19) 0.0433(18) 0.0331(17) 0.0034(19) 0.0129(15) 0.0026(18)
    C29 0.0411(16) 0.0335(16) 0.0376(16) 0.0008(16) 0.0079(13) -0.0056(16)
    C30 0.0373(17) 0.0397(18) 0.0393(17) 0.0037(16) 0.0138(14) 0.0002(18)
    C31 0.0447(18) 0.0406(19) 0.0341(17) 0.0114(19) 0.0078(14) -0.0039(18)
    C32 0.0439(19) 0.051(2) 0.048(2) 0.0030(18) 0.0086(17) 0.0031(18)
    C33 0.044(2) 0.066(3) 0.074(3) -0.002(2) 0.008(2) -0.012(3)
    C34 0.049(2) 0.075(3) 0.065(3) 0.016(2) -0.012(2) -0.022(2)
    C35 0.068(3) 0.067(3) 0.044(2) 0.017(2) 0.003(2) -0.0024(19)
    C36 0.055(2) 0.054(2) 0.039(2) 0.0107(18) 0.0048(18) -0.0012(17)
_geom_special_details
;
All e.s.d.'s (except the e.s.d. in the dihedral angle between two l.s. planes)
are estimated using the full covariance matrix. The cell e.s.d.'s are taken
into account individually in the estimation of e.s.d.'s in distances, angles
and torsion angles; correlations between e.s.d.'s in cell parameters are only
used when they are defined by crystal symmetry. An approximate (isotropic)
treatment of cell e.s.d.'s is used for estimating e.s.d.'s involving l.s.
planes.
;
loop_
    _geom_bond_atom_site_label_1
    _geom_bond_atom_site_label_2
    _geom_bond_site_symmetry_2
    _geom_bond_distance
    _geom_bond_publ_flag
    Br1 C27 . 1.903(3) ?
    Br2 C9 . 1.911(3) ?
    C1 C6 . 1.389(5) ?
    C1 C2 . 1.395(5) ?
    C1 C7 . 1.480(5) ?
    C2 C3 . 1.381(5) ?
    C2 H2 . 0.9300 ?
    C3 C4 . 1.371(6) ?
    C3 H3 . 0.9300 ?
    C4 C5 . 1.370(6) ?
    C4 H4 . 0.9300 ?
    C5 C6 . 1.391(5) ?
    C5 H5 . 0.9300 ?
    C6 H6 . 0.9300 ?
    C7 C12 . 1.402(4) ?
    C7 C8 . 1.396(4) ?
    C8 C9 . 1.382(5) ?
    C8 H8 . 0.9300 ?
    C9 C10 . 1.370(5) ?
    C10 C11 . 1.403(4) ?
    C10 H10 . 0.9300 ?
    C11 C12 . 1.385(4) ?
    C11 C13 . 1.486(4) ?
    C12 H12 . 0.9300 ?
    C13 C14 . 1.391(4) ?
    C13 C18 . 1.392(5) ?
    C14 C15 . 1.391(5) ?
    C14 H14 . 0.9300 ?
    C15 C16 . 1.376(5) ?
    C15 H15 . 0.9300 ?
    C16 C17 . 1.375(5) ?
    C16 H16 . 0.9300 ?
    C17 C18 . 1.389(5) ?
    C17 H17 . 0.9300 ?
    C18 H18 . 0.9300 ?
    C19 C20 . 1.391(4) ?
    C19 C24 . 1.397(5) ?
    C19 C25 . 1.491(4) ?
    C20 C21 . 1.388(5) ?
    C20 H20 . 0.9300 ?
    C21 C22 . 1.372(5) ?
    C21 H21 . 0.9300 ?
    C22 C23 . 1.377(5) ?
    C22 H22 . 0.9300 ?
    C23 C24 . 1.385(5) ?
    C23 H23 . 0.9300 ?
    C24 H24 . 0.9300 ?
    C25 C30 . 1.387(4) ?
    C25 C26 . 1.396(4) ?
    C26 C27 . 1.371(4) ?
    C26 H26 . 0.9300 ?
    C27 C28 . 1.386(4) ?
    C28 C29 . 1.397(4) ?
    C28 H28 . 0.9300 ?
    C29 C30 . 1.395(4) ?
    C29 C31 . 1.484(4) ?
    C30 H30 . 0.9300 ?
    C31 C32 . 1.394(5) ?
    C31 C36 . 1.392(5) ?
    C32 C33 . 1.370(5) ?
    C32 H32 . 0.9300 ?
    C33 C34 . 1.378(6) ?
    C33 H33 . 0.9300 ?
    C34 C35 . 1.371(6) ?
    C34 H34 . 0.9300 ?
    C35 C36 . 1.375(5) ?
    C35 H35 . 0.9300 ?
    C36 H36 . 0.9300 ?
loop_
    _geom_angle_atom_site_label_1
    _geom_angle_atom_site_label_2
    _geom_angle_atom_site_label_3
    _geom_angle_site_symmetry_1
    _geom_angle_site_symmetry_3
    _geom_angle
    _geom_angle_publ_flag
    C6 C1 C2 . . 117.6(3) ?
    C6 C1 C7 . . 121.2(3) ?
    C2 C1 C7 . . 121.2(3) ?
    C3 C2 C1 . . 121.0(4) ?
    C3 C2 H2 . . 119.5 ?
    C1 C2 H2 . . 119.5 ?
    C4 C3 C2 . . 120.4(4) ?
    C4 C3 H3 . . 119.8 ?
    C2 C3 H3 . . 119.8 ?
    C5 C4 C3 . . 119.8(4) ?
    C5 C4 H4 . . 120.1 ?
    C3 C4 H4 . . 120.1 ?
    C4 C5 C6 . . 120.1(4) ?
    C4 C5 H5 . . 119.9 ?
    C6 C5 H5 . . 119.9 ?
    C1 C6 C5 . . 121.0(4) ?
    C1 C6 H6 . . 119.5 ?
    C5 C6 H6 . . 119.5 ?
    C12 C7 C8 . . 118.7(3) ?
    C12 C7 C1 . . 121.1(3) ?
    C8 C7 C1 . . 120.2(3) ?
    C9 C8 C7 . . 118.3(3) ?
    C9 C8 H8 . . 120.8 ?
    C7 C8 H8 . . 120.8 ?
    C10 C9 C8 . . 123.2(3) ?
    C10 C9 Br2 . . 118.5(3) ?
    C8 C9 Br2 . . 118.2(2) ?
    C9 C10 C11 . . 119.3(3) ?
    C9 C10 H10 . . 120.3 ?
    C11 C10 H10 . . 120.3 ?
    C12 C11 C10 . . 118.1(3) ?
    C12 C11 C13 . . 121.6(3) ?
    C10 C11 C13 . . 120.3(3) ?
    C11 C12 C7 . . 122.4(3) ?
    C11 C12 H12 . . 118.8 ?
    C7 C12 H12 . . 118.8 ?
    C14 C13 C18 . . 117.6(3) ?
    C14 C13 C11 . . 121.3(3) ?
    C18 C13 C11 . . 121.1(3) ?
    C13 C14 C15 . . 121.1(3) ?
    C13 C14 H14 . . 119.4 ?
    C15 C14 H14 . . 119.4 ?
    C16 C15 C14 . . 120.1(3) ?
    C16 C15 H15 . . 119.9 ?
    C14 C15 H15 . . 119.9 ?
    C17 C16 C15 . . 119.7(3) ?
    C17 C16 H16 . . 120.1 ?
    C15 C16 H16 . . 120.1 ?
    C16 C17 C18 . . 120.2(3) ?
    C16 C17 H17 . . 119.9 ?
    C18 C17 H17 . . 119.9 ?
    C17 C18 C13 . . 121.1(3) ?
    C17 C18 H18 . . 119.4 ?
    C13 C18 H18 . . 119.4 ?
    C20 C19 C24 . . 117.8(3) ?
    C20 C19 C25 . . 120.9(3) ?
    C24 C19 C25 . . 121.3(3) ?
    C21 C20 C19 . . 121.1(3) ?
    C21 C20 H20 . . 119.5 ?
    C19 C20 H20 . . 119.5 ?
    C22 C21 C20 . . 119.9(3) ?
    C22 C21 H21 . . 120.0 ?
    C20 C21 H21 . . 120.0 ?
    C21 C22 C23 . . 120.3(3) ?
    C21 C22 H22 . . 119.9 ?
    C23 C22 H22 . . 119.9 ?
    C22 C23 C24 . . 119.9(3) ?
    C22 C23 H23 . . 120.0 ?
    C24 C23 H23 . . 120.0 ?
    C23 C24 C19 . . 121.0(3) ?
    C23 C24 H24 . . 119.5 ?
    C19 C24 H24 . . 119.5 ?
    C30 C25 C26 . . 118.3(3) ?
    C30 C25 C19 . . 121.0(3) ?
    C26 C25 C19 . . 120.7(3) ?
    C27 C26 C25 . . 119.8(3) ?
    C27 C26 H26 . . 120.1 ?
    C25 C26 H26 . . 120.1 ?
    C26 C27 C28 . . 122.2(3) ?
    C26 C27 Br1 . . 118.9(2) ?
    C28 C27 Br1 . . 118.8(2) ?
    C27 C28 C29 . . 119.0(3) ?
    C27 C28 H28 . . 120.5 ?
    C29 C28 H28 . . 120.5 ?
    C30 C29 C28 . . 118.5(3) ?
    C30 C29 C31 . . 121.5(3) ?
    C28 C29 C31 . . 119.9(3) ?
    C25 C30 C29 . . 122.2(3) ?
    C25 C30 H30 . . 118.9 ?
    C29 C30 H30 . . 118.9 ?
    C32 C31 C36 . . 117.3(3) ?
    C32 C31 C29 . . 121.7(3) ?
    C36 C31 C29 . . 121.0(3) ?
    C33 C32 C31 . . 121.4(4) ?
    C33 C32 H32 . . 119.3 ?
    C31 C32 H32 . . 119.3 ?
    C32 C33 C34 . . 120.1(4) ?
    C32 C33 H33 . . 119.9 ?
    C34 C33 H33 . . 119.9 ?
    C35 C34 C33 . . 119.7(4) ?
    C35 C34 H34 . . 120.2 ?
    C33 C34 H34 . . 120.2 ?
    C34 C35 C36 . . 120.3(4) ?
    C34 C35 H35 . . 119.9 ?
    C36 C35 H35 . . 119.9 ?
    C35 C36 C31 . . 121.2(4) ?
    C35 C36 H36 . . 119.4 ?
    C31 C36 H36 . . 119.4 ?
loop_
    _geom_torsion_atom_site_label_1
    _geom_torsion_atom_site_label_2
    _geom_torsion_atom_site_label_3
    _geom_torsion_atom_site_label_4
    _geom_torsion_site_symmetry_1
    _geom_torsion_site_symmetry_2
    _geom_torsion_site_symmetry_3
    _geom_torsion_site_symmetry_4
    _geom_torsion
    _geom_torsion_publ_flag
    C6 C1 C2 C3 . . . . -1.1(5) ?
    C7 C1 C2 C3 . . . . 179.5(3) ?
    C1 C2 C3 C4 . . . . 0.0(6) ?
    C2 C3 C4 C5 . . . . 0.4(6) ?
    C3 C4 C5 C6 . . . . 0.2(6) ?
    C2 C1 C6 C5 . . . . 1.7(5) ?
    C7 C1 C6 C5 . . . . -178.9(4) ?
    C4 C5 C6 C1 . . . . -1.3(6) ?
    C6 C1 C7 C12 . . . . 40.4(5) ?
    C2 C1 C7 C12 . . . . -140.2(3) ?
    C6 C1 C7 C8 . . . . -139.7(4) ?
    C2 C1 C7 C8 . . . . 39.8(5) ?
    C12 C7 C8 C9 . . . . 0.1(5) ?
    C1 C7 C8 C9 . . . . -179.8(3) ?
    C7 C8 C9 C10 . . . . 0.2(5) ?
    C7 C8 C9 Br2 . . . . -176.9(3) ?
    C8 C9 C10 C11 . . . . -0.2(5) ?
    Br2 C9 C10 C11 . . . . 176.9(2) ?
    C9 C10 C11 C12 . . . . -0.1(5) ?
    C9 C10 C11 C13 . . . . -179.9(3) ?
    C10 C11 C12 C7 . . . . 0.5(5) ?
    C13 C11 C12 C7 . . . . -179.7(3) ?
    C8 C7 C12 C11 . . . . -0.4(5) ?
    C1 C7 C12 C11 . . . . 179.5(3) ?
    C12 C11 C13 C14 . . . . 27.4(5) ?
    C10 C11 C13 C14 . . . . -152.8(3) ?
    C12 C11 C13 C18 . . . . -153.2(3) ?
    C10 C11 C13 C18 . . . . 26.6(5) ?
    C18 C13 C14 C15 . . . . -0.2(5) ?
    C11 C13 C14 C15 . . . . 179.2(3) ?
    C13 C14 C15 C16 . . . . -0.8(5) ?
    C14 C15 C16 C17 . . . . 1.5(5) ?
    C15 C16 C17 C18 . . . . -1.0(5) ?
    C16 C17 C18 C13 . . . . 0.0(5) ?
    C14 C13 C18 C17 . . . . 0.6(5) ?
    C11 C13 C18 C17 . . . . -178.7(3) ?
    C24 C19 C20 C21 . . . . -0.2(5) ?
    C25 C19 C20 C21 . . . . 180.0(3) ?
    C19 C20 C21 C22 . . . . 0.3(5) ?
    C20 C21 C22 C23 . . . . 0.0(5) ?
    C21 C22 C23 C24 . . . . -0.4(5) ?
    C22 C23 C24 C19 . . . . 0.4(5) ?
    C20 C19 C24 C23 . . . . -0.2(5) ?
    C25 C19 C24 C23 . . . . 179.6(3) ?
    C20 C19 C25 C30 . . . . -30.1(5) ?
    C24 C19 C25 C30 . . . . 150.1(3) ?
    C20 C19 C25 C26 . . . . 150.2(3) ?
    C24 C19 C25 C26 . . . . -29.6(5) ?
    C30 C25 C26 C27 . . . . 1.6(5) ?
    C19 C25 C26 C27 . . . . -178.7(3) ?
    C25 C26 C27 C28 . . . . -1.2(6) ?
    C25 C26 C27 Br1 . . . . 176.9(3) ?
    C26 C27 C28 C29 . . . . 0.3(6) ?
    Br1 C27 C28 C29 . . . . -177.8(3) ?
    C27 C28 C29 C30 . . . . 0.2(5) ?
    C27 C28 C29 C31 . . . . 178.2(4) ?
    C26 C25 C30 C29 . . . . -1.1(5) ?
    C19 C25 C30 C29 . . . . 179.1(3) ?
    C28 C29 C30 C25 . . . . 0.3(6) ?
    C31 C29 C30 C25 . . . . -177.7(3) ?
    C30 C29 C31 C32 . . . . 37.1(5) ?
    C28 C29 C31 C32 . . . . -140.9(4) ?
    C30 C29 C31 C36 . . . . -143.4(4) ?
    C28 C29 C31 C36 . . . . 38.6(5) ?
    C36 C31 C32 C33 . . . . -1.7(6) ?
    C29 C31 C32 C33 . . . . 177.8(4) ?
    C31 C32 C33 C34 . . . . 1.4(6) ?
    C32 C33 C34 C35 . . . . -0.5(6) ?
    C33 C34 C35 C36 . . . . -0.2(6) ?
    C34 C35 C36 C31 . . . . -0.2(6) ?
    C32 C31 C36 C35 . . . . 1.1(5) ?
    C29 C31 C36 C35 . . . . -178.5(3) ?
loop_
    _geom_hbond_atom_site_label_D
    _geom_hbond_atom_site_label_H
    _geom_hbond_atom_site_label_A
    _geom_hbond_site_symmetry_A
    _geom_hbond_distance_DH
    _geom_hbond_distance_HA
    _geom_hbond_distance_DA
    _geom_hbond_angle_DHA
    C15 H15 Cg1 1_545 0.93 2.82 3.601(4) 142
    C18 H18 Cg6 2_555 0.93 2.84 3.682(4) 152
    C20 H20 Cg1 2_655 0.93 2.92 3.603(4) 132
