# Supplementary material for: 1-Bromo-3,5-diphenyl­benzene
Source: Acta Crystallogr Sect E Struct Rep Online. 2009 Nov 14;65(Pt 12):o3082. doi: 10.1107/S1600536809045061 (PMC2972017; doi:10.1107/S1600536809045061)
Supplement: Supplementary file 2 [file e-65-o3082-Isup2.hkl]

# 
# h,k,l, Fc-squared, Fo-squared, sigma(Fo-squared) and status flag 
# 
data_I
_shelx_title ' BB in P2(1)' 
_shelx_refln_list_code          4 
_shelx_F_calc_maximum      265.00 
_exptl_crystal_F_000       624.00 
_reflns_d_resolution_high  0.8255 
 
loop_ 
 _symmetry_equiv_pos_as_xyz 
 'x, y, z' 
 '-x, y+1/2, -z' 
 
_cell_length_a    11.0782 
_cell_length_b     7.7495 
_cell_length_c    16.7782 
_cell_angle_alpha  90.000 
_cell_angle_beta  107.441 
_cell_angle_gamma  90.000 
 
_shelx_F_squared_multiplier     1.000 
 
loop_ 
 _refln_index_h 
 _refln_index_k 
 _refln_index_l 
 _refln_F_squared_calc 
 _refln_F_squared_meas 
 _refln_F_squared_sigma 
 _refln_observed_status 
   3  -9   0        2.18       17.50     13.73 o 
   2  -8   0      104.49       93.75     12.02 o 
   3  -8   0       14.23       -0.21      8.60 o 
   4  -8   0       60.00       53.30     14.29 o 
   5  -8   0       71.18       75.29      9.66 o 
   6  -8   0        3.33       11.73     12.55 o 
   1  -7   0      151.82      152.50      9.87 o 
   2  -7   0       27.99       32.47      8.07 o 
   3  -7   0       36.61       45.20     12.76 o 
   4  -7   0       44.01       55.39      7.94 o 
   5  -7   0      104.52      106.39      8.91 o 
   6  -7   0      547.36      514.04     21.62 o 
   7  -7   0        3.42        9.96     12.31 o 
   8  -7   0       12.02       21.92     13.43 o 
   0  -6   0     1922.55     1943.01     32.82 o 
   1  -6   0      195.49      196.23      8.03 o 
   2  -6   0      284.23      298.52      9.41 o 
   3  -6   0      328.19      331.14     11.01 o 
   4  -6   0       45.50       60.54      6.98 o 
   5  -6   0      274.54      268.90     13.29 o 
   6  -6   0       26.58       37.47      7.09 o 
   7  -6   0        9.86       11.49     10.78 o 
   8  -6   0       61.80       86.62     13.73 o 
   9  -6   0      109.81       84.79     14.55 o 
   1  -5   0      438.40      468.96      9.56 o 
   2  -5   0      115.01      129.75      8.78 o 
   3  -5   0      376.98      379.21      9.79 o 
   4  -5   0     1365.08     1390.86     32.17 o 
   5  -5   0      174.27      173.33      8.10 o 
   6  -5   0     1374.80     1394.31     21.43 o 
   7  -5   0      123.52      133.64     12.20 o 
   8  -5   0      626.71      668.29     24.22 o 
   9  -5   0       20.28       29.87     11.78 o 
  10  -5   0      110.33      120.14     15.03 o 
   0  -4   0     1654.16     1762.59     26.75 o 
   1  -4   0     2856.62     3067.36     41.78 o 
   2  -4   0     2530.97     2539.72     36.71 o 
   3  -4   0     1632.83     1645.58     39.30 o 
   4  -4   0      178.98      202.18     13.29 o 
   5  -4   0      172.41      176.21      7.89 o 
   6  -4   0       42.73       49.88      6.29 o 
   7  -4   0      140.09      154.24      8.82 o 
   8  -4   0       83.24       78.54     11.02 o 
   9  -4   0      432.95      427.36     20.74 o 
  10  -4   0      122.33      135.99     15.67 o 
  11  -4   0        4.26       -9.07     12.73 o 
   1  -3   0      480.44      491.53     11.31 o 
   2  -3   0      897.45      994.78     17.97 o 
   3  -3   0     2024.96     1989.34     28.34 o 
   4  -3   0     3888.89     4000.05     37.97 o 
   5  -3   0      413.68      447.24     10.17 o 
   6  -3   0      461.09      511.71     11.91 o 
   7  -3   0      208.05      243.11     13.73 o 
   8  -3   0     1986.05     1982.73     37.36 o 
   9  -3   0      146.11      141.00     12.61 o 
  10  -3   0       40.02       49.79     11.37 o 
  11  -3   0       58.81       62.12      9.69 o 
  12  -3   0        8.48       10.65      9.13 o 
   0  -2   0    70227.34    58919.36    658.63 o 
   1  -2   0    11573.77    12247.95    136.82 o 
   2  -2   0    13504.27    14179.65    140.35 o 
   3  -2   0     1475.73     1464.98     19.36 o 
   4  -2   0      686.59      728.30     11.00 o 
   5  -2   0      191.48      186.84      7.52 o 
   6  -2   0       24.37       35.12      6.19 o 
   7  -2   0     1109.44     1088.17     23.69 o 
   8  -2   0      635.67      658.81     19.86 o 
   9  -2   0      678.19      697.22     21.57 o 
  10  -2   0      146.57      162.68     13.61 o 
  11  -2   0      112.41      125.77     10.37 o 
  12  -2   0      116.58      133.98     11.09 o 
   1  -1   0      280.86      260.69      3.89 o 
   2  -1   0     5361.54     5774.49     47.85 o 
   3  -1   0      844.32      839.45     14.38 o 
   4  -1   0       97.88       85.50      5.36 o 
   5  -1   0      821.78      757.38     16.03 o 
   6  -1   0     2602.87     2701.69     39.89 o 
   7  -1   0      717.52      702.94     18.15 o 
   8  -1   0      612.44      577.67     17.79 o 
   9  -1   0      234.18      222.18      9.60 o 
  10  -1   0      160.81      150.94      9.33 o 
  11  -1   0       82.40       83.59      8.79 o 
  12  -1   0       24.90       27.69     10.11 o 
   2   0   0        1.61        0.62      2.03 o 
   3   0   0        0.01        0.88      1.48 o 
   4   0   0     4198.42     4333.49     91.68 o 
   5   0   0      744.31      686.86     10.37 o 
   6   0   0      344.93      368.45     10.43 o 
   7   0   0     1421.80     1358.01     17.96 o 
   8   0   0     2213.79     2117.51     25.41 o 
   9   0   0       93.75       91.61      6.85 o 
  10   0   0       55.57       61.48      7.38 o 
  11   0   0      222.60      269.10     16.79 o 
  12   0   0      370.17      376.10     21.45 o 
   1   1   0      166.83      137.41      4.24 o 
   2   1   0     6239.77     6528.12     53.77 o 
   3   1   0      984.21      944.62      8.65 o 
   4   1   0      200.91      194.29      4.96 o 
   5   1   0     1014.40      943.54     10.15 o 
   6   1   0     2525.00     2476.11     21.22 o 
   7   1   0      676.50      665.65     12.07 o 
   8   1   0      690.97      660.07     10.54 o 
   9   1   0      180.78      179.37      8.66 o 
  10   1   0      170.84      158.85     12.96 o 
  11   1   0       94.00      111.48     12.61 o 
  12   1   0       26.24       14.08     12.37 o 
   0   2   0    65849.02    54769.54    638.30 o 
   1   2   0    12285.45    12377.65    110.91 o 
   2   2   0    12288.31    12050.54    139.89 o 
   3   2   0     1531.86     1421.62     12.29 o 
   4   2   0      771.91      765.10      8.45 o 
   5   2   0      253.01      223.85      5.19 o 
   6   2   0       26.12       36.29      3.18 o 
   7   2   0     1318.38     1273.50     14.30 o 
   8   2   0      564.42      559.89     13.00 o 
   9   2   0      630.84      631.87     14.73 o 
  10   2   0      126.94      123.68     12.43 o 
  11   2   0      113.93      111.78     13.49 o 
   1   3   0      370.41      353.96      5.13 o 
   2   3   0     1067.70     1135.53     10.50 o 
   3   3   0     2057.11     1955.31     16.29 o 
   4   3   0     4690.62     4609.93     34.27 o 
   5   3   0      432.13      430.50      7.23 o 
   6   3   0      322.74      322.77     17.18 o 
   7   3   0      215.28      216.28     12.46 o 
   8   3   0     2078.74     1995.13     26.21 o 
   9   3   0      102.81      113.50      8.49 o 
  10   3   0       45.58       74.12     13.08 o 
   0   4   0     1722.77     1877.96     28.28 o 
   1   4   0     2685.30     2748.50     27.16 o 
   2   4   0     1923.52     1885.65     17.13 o 
   3   4   0     1806.34     1710.99     15.32 o 
   4   4   0      185.64      177.44      7.24 o 
   5   4   0      200.88      189.46      8.05 o 
   6   4   0       47.27       47.24      8.66 o 
   7   4   0      210.07      215.70      9.87 o 
   8   4   0       65.69       56.21     10.55 o 
   9   4   0      404.43      406.50     19.97 o 
  10   4   0      118.70      136.52     15.20 o 
  11   4   0        4.49       -7.84     13.26 o 
   1   5   0      419.32      394.47     22.04 o 
   2   5   0       91.91       97.91      4.10 o 
   3   5   0      494.45      482.68     10.63 o 
   4   5   0     1404.93     1337.45     18.65 o 
   5   5   0      203.12      196.27     13.26 o 
   6   5   0     1375.15     1328.28     30.52 o 
   7   5   0      129.64      125.68     13.79 o 
   8   5   0      579.06      560.47     22.45 o 
   9   5   0       18.77       24.75     12.85 o 
  10   5   0      111.46      123.03     16.97 o 
   0   6   0     2010.35     2025.45     33.76 o 
   1   6   0      106.69      104.12      9.02 o 
   2   6   0      278.90      255.78     13.61 o 
   3   6   0      332.65      272.16     14.61 o 
   4   6   0       97.01      104.76     10.78 o 
   5   6   0      279.37      273.40     15.97 o 
   6   6   0       20.57       14.02      9.72 o 
   7   6   0       27.56       17.09     11.84 o 
   8   6   0       75.03       90.74     15.26 o 
   9   6   0       89.24       83.61     15.03 o 
   1   7   0      151.45      150.37     11.31 o 
   2   7   0       34.13       41.48      9.31 o 
   3   7   0       51.43       46.55     10.37 o 
   4   7   0       63.32       78.43     11.96 o 
   5   7   0      124.27      114.54     13.79 o 
   6   7   0      474.26      467.02     22.92 o 
   7   7   0        5.61      -17.21     12.14 o 
   8   7   0        8.12       24.69     13.55 o 
   3   8   0       18.35       17.03     10.78 o 
   4   8   0       80.47       89.44     13.85 o 
   5   8   0       65.28       56.33     14.02 o 
   6   8   0        3.17       18.44     13.55 o 
  -3  -9   1       15.68       -5.48     12.37 o 
   2  -9   1       21.57        6.95     13.55 o 
   3  -9   1       18.68       27.56      9.47 o 
  -6  -8   1       15.09       -1.94     12.02 o 
  -5  -8   1       41.10       65.40     12.90 o 
  -4  -8   1      208.81      218.67     11.18 o 
  -3  -8   1      215.55      210.76     14.67 o 
   1  -8   1       78.45       87.73     11.84 o 
   2  -8   1       90.62       74.62     16.03 o 
   3  -8   1      108.01       92.09     10.37 o 
   4  -8   1       43.31       49.45      8.41 o 
   5  -8   1       91.40       59.23      9.35 o 
   6  -8   1       24.45       21.39     13.43 o 
  -8  -7   1       62.52       57.98     14.73 o 
  -7  -7   1       12.95       -8.31     11.31 o 
  -6  -7   1       81.41       68.47     12.73 o 
  -5  -7   1      109.39      116.81      9.14 o 
  -4  -7   1       61.93       70.52      7.98 o 
  -3  -7   1      234.24      235.87     14.55 o 
  -2  -7   1        7.27       11.27      6.42 o 
  -1  -7   1       18.23       12.99      5.70 o 
   0  -7   1      158.30      142.47     11.31 o 
   1  -7   1      388.30      387.47     15.79 o 
   2  -7   1      274.80      290.25     15.67 o 
   3  -7   1       92.66       90.18      7.99 o 
   4  -7   1       96.43       87.63      8.50 o 
   5  -7   1       18.89       11.19      7.36 o 
   6  -7   1       30.72       45.98      8.83 o 
   7  -7   1      120.50      128.10     14.91 o 
   8  -7   1        1.61      -14.61     12.67 o 
 -10  -6   1        6.20        1.53     13.73 o 
  -9  -6   1       26.60       32.94     12.31 o 
  -8  -6   1       39.97       42.60     11.67 o 
  -7  -6   1       60.62       54.33     12.67 o 
  -6  -6   1      326.60      308.10     16.56 o 
  -5  -6   1       76.23       86.42      7.53 o 
  -4  -6   1     1074.60     1135.32     18.68 o 
  -3  -6   1      615.74      656.69     18.50 o 
  -2  -6   1      470.55      468.84     15.79 o 
  -1  -6   1      670.23      661.73     12.59 o 
   0  -6   1      220.98      262.47      8.91 o 
   1  -6   1      586.49      584.48     12.34 o 
   2  -6   1      370.74      381.28     15.67 o 
   3  -6   1      645.62      683.40     14.69 o 
   4  -6   1        4.84       -3.88      5.83 o 
   5  -6   1       63.81       47.58      7.43 o 
   6  -6   1      304.62      331.13     26.40 o 
   7  -6   1       57.40       71.53     13.32 o 
   8  -6   1      105.73      126.21     16.09 o 
   9  -6   1        2.47       -9.25     11.84 o 
 -11  -5   1       84.53       85.02     15.26 o 
 -10  -5   1       24.94       17.09     13.14 o 
  -9  -5   1      247.99      247.41     16.56 o 
  -8  -5   1      150.89      179.48     13.96 o 
  -7  -5   1      330.63      328.61     17.38 o 
  -6  -5   1      735.33      727.84     19.47 o 
  -5  -5   1      146.58      163.79     11.25 o 
  -4  -5   1       40.41       36.82      5.17 o 
  -3  -5   1      396.11      413.34     14.38 o 
  -2  -5   1       64.67       66.11      7.01 o 
  -1  -5   1      280.49      275.71      7.97 o 
   0  -5   1     1813.95     1831.62     20.81 o 
   1  -5   1       57.43       61.30      4.57 o 
   2  -5   1      147.13      140.35      9.66 o 
   3  -5   1      649.15      647.73     13.20 o 
   4  -5   1      796.92      826.81     15.19 o 
   5  -5   1      280.61      272.34     10.29 o 
   6  -5   1       28.17       24.90      6.33 o 
   7  -5   1      225.73      223.16     10.63 o 
   8  -5   1       36.71       22.45     11.20 o 
   9  -5   1       24.25       24.22     11.25 o 
  10  -5   1       55.25       48.91     14.02 o 
 -11  -4   1       49.04       50.82      9.92 o 
 -10  -4   1       34.35       44.84     11.90 o 
  -9  -4   1       97.93      120.97     13.26 o 
  -8  -4   1       21.78       17.03      9.49 o 
  -7  -4   1      725.33      749.31     21.62 o 
  -6  -4   1     2168.29     2180.97     26.31 o 
  -5  -4   1      338.51      351.01      9.38 o 
  -4  -4   1      572.32      594.42     11.06 o 
  -3  -4   1       15.16       17.44      4.89 o 
  -2  -4   1     4633.51     4842.75     61.40 o 
  -1  -4   1     4075.79     4182.35     52.97 o 
   0  -4   1       24.18       30.02      3.25 o 
   1  -4   1     3562.57     3793.92     34.81 o 
   2  -4   1      135.95      137.84      6.02 o 
   3  -4   1      645.57      650.63     11.73 o 
   4  -4   1      617.55      641.83     12.14 o 
   5  -4   1      713.92      686.45     21.95 o 
   6  -4   1     1501.32     1589.46     22.89 o 
   7  -4   1       83.89       96.49     10.72 o 
   8  -4   1       31.61       22.33      9.60 o 
   9  -4   1        5.86       11.73     10.55 o 
  10  -4   1      152.75      166.22     16.67 o 
  11  -4   1       52.08       68.23     15.67 o 
 -12  -3   1      105.96      110.63     12.26 o 
 -11  -3   1      170.93      164.84     11.21 o 
 -10  -3   1       65.32       79.19     12.96 o 
  -9  -3   1      190.47      204.11     13.79 o 
  -8  -3   1      926.08      940.04     24.69 o 
  -7  -3   1      817.18      840.05     21.68 o 
  -6  -3   1      456.47      462.06     10.97 o 
  -5  -3   1      787.95      806.66     21.45 o 
  -4  -3   1      526.90      542.89      9.70 o 
  -3  -3   1      311.73      341.26      7.12 o 
  -2  -3   1     1757.41     1926.87     27.69 o 
  -1  -3   1      628.21      662.05     12.61 o 
   0  -3   1     5806.50     5934.97     49.62 o 
   1  -3   1     1893.54     1966.11     28.58 o 
   2  -3   1      908.29      938.42     12.64 o 
   3  -3   1      351.00      370.05      8.08 o 
   4  -3   1     2086.41     2142.05     23.96 o 
   5  -3   1     1554.86     1612.29     21.12 o 
   6  -3   1       56.90       65.60     11.28 o 
   7  -3   1      297.91      324.84     15.20 o 
   8  -3   1      143.56      154.55     13.14 o 
   9  -3   1       85.76       77.78     11.43 o 
  10  -3   1       51.71       63.34     13.20 o 
  11  -3   1      197.04      207.82     18.21 o 
 -12  -2   1       48.97       50.86     16.91 o 
 -11  -2   1      135.11      132.92     11.05 o 
 -10  -2   1      190.54      179.90     11.58 o 
  -9  -2   1      446.90      461.01     12.92 o 
  -8  -2   1      409.02      457.06     16.79 o 
  -7  -2   1      620.86      606.48     18.09 o 
  -6  -2   1     1900.57     1944.49     32.35 o 
  -5  -2   1     2283.73     2357.61     25.06 o 
  -4  -2   1     3259.73     3481.07     32.50 o 
  -3  -2   1     3407.73     3639.93     32.56 o 
  -2  -2   1     4763.64     4997.83     59.28 o 
  -1  -2   1     6148.20     6522.44     74.54 o 
   0  -2   1      497.19      542.20      9.02 o 
   1  -2   1     8879.71     9373.38    106.65 o 
   2  -2   1     2144.44     2251.43     23.95 o 
   3  -2   1     2707.88     2718.25     30.46 o 
   4  -2   1      201.22      187.23      6.67 o 
   5  -2   1      978.04     1020.39     15.43 o 
   6  -2   1     2169.30     2066.10     33.88 o 
   7  -2   1     1055.31     1101.55     24.87 o 
   8  -2   1      548.97      559.05     19.21 o 
   9  -2   1      200.10      237.63     14.97 o 
  10  -2   1      122.12      116.61     13.67 o 
  11  -2   1       52.31       56.60     14.55 o 
  12  -2   1       72.69       72.32     12.49 o 
 -12  -1   1       62.33       73.27      9.68 o 
 -11  -1   1       40.47       36.70      8.14 o 
 -10  -1   1      845.19      909.27     18.04 o 
  -9  -1   1     1394.10     1439.07     21.69 o 
  -8  -1   1      496.73      483.95     12.15 o 
  -7  -1   1      199.63      209.88     11.02 o 
  -6  -1   1      631.30      641.19     15.85 o 
  -5  -1   1     1989.09     1929.70     29.40 o 
  -4  -1   1      446.82      434.73     10.66 o 
  -3  -1   1     3036.17     3064.09     59.10 o 
  -2  -1   1      934.14      980.20     16.03 o 
  -1  -1   1     3739.25     3950.02     45.49 o 
   1  -1   1     3136.55     3259.80     27.99 o 
   2  -1   1    14214.24    14484.68    116.02 o 
   3  -1   1     3445.97     3422.51     31.64 o 
   4  -1   1     1097.33     1086.41     18.86 o 
   5  -1   1     1380.78     1381.31     23.57 o 
   6  -1   1     1196.31     1291.75     24.22 o 
   7  -1   1     1097.00     1129.06     23.98 o 
   8  -1   1      223.52      211.82     13.49 o 
   9  -1   1      612.05      582.15     19.39 o 
  10  -1   1      210.63      208.85     10.02 o 
  11  -1   1       69.86       73.90     11.49 o 
  12  -1   1       15.77       15.08     11.49 o 
 -12   0   1        9.81       22.10     12.49 o 
 -11   0   1      162.05      171.88     10.16 o 
 -10   0   1      119.45      114.34      8.28 o 
  -9   0   1     1240.82     1222.84     19.20 o 
  -8   0   1      631.94      637.67     35.38 o 
  -7   0   1      101.60      109.09      5.89 o 
  -6   0   1       72.65       77.44      4.66 o 
  -5   0   1     1852.21     1855.45     19.85 o 
  -4   0   1     6519.75     6605.85     56.05 o 
  -3   0   1     8264.36     8259.50     96.51 o 
  -2   0   1      173.40      179.64      3.68 o 
   2   0   1       17.81       16.51      1.60 o 
   3   0   1     4293.40     4273.68     37.77 o 
   4   0   1     4034.94     3874.03     48.91 o 
   5   0   1      745.86      820.86     11.60 o 
   6   0   1        1.80        1.24      3.27 o 
   7   0   1      783.61      815.99     13.60 o 
   8   0   1     1947.33     1964.56     24.27 o 
   9   0   1      199.67      218.74     26.66 o 
  10   0   1        0.55       -0.84      5.87 o 
  11   0   1        8.52        3.48      9.55 o 
  12   0   1       68.23       79.37     13.38 o 
 -12   1   1       64.13       46.84     13.14 o 
 -11   1   1       63.42       65.76     11.25 o 
 -10   1   1      798.99      868.04     24.69 o 
  -9   1   1     1391.01     1375.60     20.03 o 
  -8   1   1      508.36      488.86     11.02 o 
  -7   1   1      158.28      155.33      5.51 o 
  -6   1   1      566.34      530.65      8.04 o 
  -5   1   1     2103.60     2013.79     17.41 o 
  -4   1   1      530.97      546.31      6.75 o 
  -3   1   1     2898.47     2865.58     21.35 o 
  -2   1   1     1614.39     1624.42     18.32 o 
  -1   1   1     3363.95     3359.87     35.89 o 
   0   1   1     1092.54     1072.93     10.62 o 
   1   1   1     3181.20     3247.90     40.48 o 
   2   1   1    14063.14    13850.69    155.79 o 
   3   1   1     3372.28     3276.85     29.38 o 
   4   1   1     1041.35     1029.26      9.88 o 
   5   1   1     1472.81     1516.78     13.98 o 
   6   1   1     1116.66     1179.07     12.47 o 
   7   1   1     1054.52     1053.30     12.69 o 
   8   1   1      186.89      174.63      6.36 o 
   9   1   1      579.77      592.10     13.99 o 
  10   1   1      225.98      244.53     16.03 o 
  11   1   1       71.67       64.40     11.37 o 
  12   1   1       17.84        4.89     12.08 o 
 -12   2   1       55.44       59.92     13.61 o 
 -11   2   1      110.02      128.69     14.02 o 
 -10   2   1      136.26      147.36     12.20 o 
  -9   2   1      404.76      407.21     17.32 o 
  -8   2   1      441.04      442.34     11.85 o 
  -7   2   1      672.53      666.13     15.16 o 
  -6   2   1     2036.00     1919.71     17.84 o 
  -5   2   1     2146.90     2091.21     18.24 o 
  -4   2   1     3062.10     2984.34     23.41 o 
  -3   2   1     3198.11     3177.79     30.83 o 
  -2   2   1     5936.50     5882.18     40.85 o 
  -1   2   1     5859.73     5885.33     60.16 o 
   0   2   1      685.60      709.34      6.84 o 
   1   2   1     9201.44     9174.42     74.78 o 
   2   2   1     2011.86     2048.17     23.95 o 
   3   2   1     2819.95     2793.31     26.40 o 
   4   2   1      275.05      247.16      4.57 o 
   5   2   1      833.13      801.45      9.25 o 
   6   2   1     2144.96     2044.27     18.44 o 
   7   2   1     1054.85     1055.50     20.56 o 
   8   2   1      552.64      542.40     18.30 o 
   9   2   1      176.94      192.38     10.02 o 
  10   2   1      164.55      154.60      9.71 o 
 -10   3   1       95.78      109.83     12.26 o 
  -9   3   1      150.57      174.95      9.27 o 
  -8   3   1      765.79      736.53     26.57 o 
  -7   3   1      788.96      733.18     14.20 o 
  -6   3   1      520.24      473.99     14.91 o 
  -5   3   1      931.29      857.06     15.59 o 
  -4   3   1      617.78      597.70      8.16 o 
  -3   3   1      203.28      186.61      5.26 o 
  -2   3   1     2034.28     2116.92     17.34 o 
  -1   3   1      332.80      317.19      4.98 o 
   0   3   1     5903.69     5823.41     81.19 o 
   1   3   1     1594.49     1618.21     13.31 o 
   2   3   1      898.88      898.72     13.88 o 
   3   3   1      403.28      410.35      7.96 o 
   4   3   1     1987.04     1931.63     21.61 o 
   5   3   1     1489.43     1452.23     18.46 o 
   6   3   1       40.22       50.06      5.11 o 
   7   3   1      230.78      214.21     11.08 o 
   8   3   1      160.72      163.76      9.90 o 
   9   3   1       74.83       87.32     11.84 o 
  10   3   1       40.40       47.90     12.96 o 
  11   3   1      181.93      179.71     16.50 o 
 -10   4   1       22.43       -0.47     10.66 o 
  -9   4   1      103.35      111.54     14.20 o 
  -8   4   1       38.73       35.27      6.64 o 
  -7   4   1      630.17      645.22     14.24 o 
  -6   4   1     2269.33     2197.90     27.04 o 
  -5   4   1      288.75      266.72      8.76 o 
  -4   4   1      590.06      594.54      8.49 o 
  -3   4   1       33.90       35.94      2.91 o 
  -2   4   1     5033.28     4906.76     36.21 o 
  -1   4   1     4171.91     4122.73     35.87 o 
   0   4   1       24.01       24.06      3.04 o 
   1   4   1     3541.66     3646.69     34.18 o 
   2   4   1      156.57      157.28      4.15 o 
   3   4   1      592.84      550.72     10.09 o 
   4   4   1      616.09      598.79     11.39 o 
   5   4   1      744.38      681.42     12.60 o 
   6   4   1     1466.08     1440.76     30.88 o 
   7   4   1       70.18       60.87      9.96 o 
   8   4   1       43.24       51.85     11.61 o 
   9   4   1       13.33       24.10     11.20 o 
  10   4   1      157.90      158.68     17.15 o 
  11   4   1       49.37       76.78     16.09 o 
 -11   5   1       88.25       97.04     16.50 o 
 -10   5   1       10.29        8.96     12.20 o 
  -9   5   1      271.70      241.58     18.15 o 
  -8   5   1      132.18      149.60     15.32 o 
  -7   5   1      314.95      320.83     18.32 o 
  -6   5   1      671.49      658.37     14.73 o 
  -5   5   1      133.95      147.70     14.64 o 
  -4   5   1       58.98       58.91     13.08 o 
  -3   5   1      325.20      325.49      8.95 o 
  -2   5   1       21.00       25.37      5.30 o 
  -1   5   1      371.02      355.88      8.46 o 
   0   5   1     1624.33     1605.56     19.08 o 
   1   5   1      146.98      145.11      5.96 o 
   2   5   1      136.25      141.50     10.16 o 
   3   5   1      602.94      579.36     11.17 o 
   4   5   1      785.23      788.50     22.21 o 
   5   5   1      321.33      300.62     15.20 o 
   6   5   1       10.67        7.42      9.43 o 
   7   5   1      162.61      157.03     13.67 o 
   8   5   1       38.03       41.36     11.37 o 
   9   5   1       24.67       20.50     12.20 o 
  10   5   1       60.83       61.22     14.49 o 
 -10   6   1        5.54       -3.65     14.55 o 
  -9   6   1       23.79       19.62     14.38 o 
  -8   6   1       79.65       91.33     14.85 o 
  -7   6   1       38.46       41.30     11.43 o 
  -6   6   1      333.44      321.30     18.62 o 
  -5   6   1       76.94       95.69     11.08 o 
  -4   6   1     1067.82     1050.90     44.55 o 
  -3   6   1      692.33      682.85     13.55 o 
  -2   6   1      541.41      488.52     16.38 o 
  -1   6   1      609.99      575.21     11.64 o 
   0   6   1      210.13      223.97      8.14 o 
   1   6   1      600.04      595.58     17.91 o 
   2   6   1      379.01      362.02     14.85 o 
   3   6   1      567.64      570.42     18.91 o 
   4   6   1        4.83       15.67      8.43 o 
   5   6   1      106.74      116.25     13.02 o 
   6   6   1      325.02      312.35     19.15 o 
   7   6   1       59.81       48.38     12.02 o 
   8   6   1      147.16      176.94     17.44 o 
   9   6   1        2.92       -3.83     13.91 o 
  -8   7   1       51.31       43.66     13.73 o 
  -7   7   1        9.47       28.16     13.73 o 
  -6   7   1       88.72       62.69     13.43 o 
  -5   7   1       72.39       74.18     12.79 o 
  -4   7   1       52.65       55.21     10.25 o 
  -3   7   1      198.44      210.00     13.96 o 
  -2   7   1       26.05       37.77      9.19 o 
   1   7   1      426.98      400.91     16.62 o 
   2   7   1      279.23      302.39     16.44 o 
   3   7   1       60.39       54.44     10.96 o 
   4   7   1       98.62       72.59     12.08 o 
   5   7   1       21.75       32.94     12.08 o 
   6   7   1       35.35       29.70     12.85 o 
   7   7   1       92.40       87.62     15.85 o 
   8   7   1        0.88       13.32     14.67 o 
  -6   8   1       22.09       17.85     12.20 o 
  -5   8   1       47.14       70.12     14.32 o 
  -4   8   1      201.83      195.15     16.09 o 
   3   8   1       91.56       96.40     13.55 o 
   4   8   1       65.73       91.98     14.49 o 
   5   8   1       86.57      105.00     15.32 o 
   6   8   1       27.93       30.17     14.26 o 
   1  -9   2       42.36       34.88     14.97 o 
   2  -9   2        4.65       -0.41      8.70 o 
   3  -9   2       13.12       16.22      8.81 o 
  -6  -8   2       14.60       11.25     11.90 o 
  -5  -8   2       17.08        3.83     10.90 o 
  -4  -8   2       51.81       44.90     12.20 o 
  -1  -8   2       35.82       37.00     10.72 o 
   0  -8   2      260.60      263.50     17.15 o 
   1  -8   2       12.56        9.43     10.19 o 
   2  -8   2       58.02       55.28      8.71 o 
   3  -8   2       60.51       54.93     10.25 o 
   4  -8   2       82.84       69.15      9.89 o 
   5  -8   2       45.93       57.39     18.59 o 
   6  -8   2        0.68        2.53     13.26 o 
  -8  -7   2      137.08      148.90     16.62 o 
  -7  -7   2       87.14       78.01     13.02 o 
  -6  -7   2       66.60       66.52     11.25 o 
  -5  -7   2       13.04       30.80      7.03 o 
  -4  -7   2       92.77       99.44      7.87 o 
  -3  -7   2      147.22      155.44     11.73 o 
  -2  -7   2      539.86      552.09     13.19 o 
  -1  -7   2       80.88       89.38     10.84 o 
   0  -7   2      126.18      141.18     12.02 o 
   1  -7   2      165.27      178.12     12.49 o 
   2  -7   2       10.74       15.28      6.95 o 
   3  -7   2       96.21      104.84      9.20 o 
   4  -7   2       82.93       67.65     13.14 o 
   5  -7   2      110.63      103.50      9.48 o 
   6  -7   2      124.29      130.57     10.14 o 
   7  -7   2        2.87       15.38     11.96 o 
   8  -7   2       55.88       67.70     14.44 o 
 -10  -6   2        9.44       17.21     13.08 o 
  -9  -6   2       15.38       12.14     12.61 o 
  -8  -6   2      451.21      457.41     21.09 o 
  -7  -6   2      204.74      199.63     14.44 o 
  -6  -6   2      173.23      190.91     13.20 o 
  -5  -6   2      185.47      192.12      9.14 o 
  -4  -6   2      202.21      196.76     12.17 o 
  -3  -6   2      233.45      222.14     12.55 o 
  -2  -6   2       40.02       44.60      7.42 o 
  -1  -6   2       39.02       44.07      5.31 o 
   0  -6   2     1424.74     1513.97     19.64 o 
   1  -6   2      156.56      130.92     10.31 o 
   2  -6   2      334.52      317.05     10.62 o 
   3  -6   2      199.51      219.74      9.88 o 
   4  -6   2      649.95      714.50     15.85 o 
   5  -6   2       61.26       51.13      7.83 o 
   6  -6   2       95.88      106.80      9.99 o 
   7  -6   2       11.91       17.54      8.23 o 
   8  -6   2       55.24       46.49     13.91 o 
   9  -6   2       25.98       42.07     14.91 o 
 -11  -5   2      135.10      111.78     17.18 o 
 -10  -5   2       20.97       12.08     11.43 o 
  -9  -5   2       14.33        1.59      9.96 o 
  -8  -5   2      237.38      217.01     14.91 o 
  -7  -5   2       95.32      102.82     11.20 o 
  -6  -5   2        9.86        4.63      6.95 o 
  -5  -5   2      495.13      495.73     11.55 o 
  -4  -5   2      591.57      590.43     11.85 o 
  -3  -5   2      958.18      974.10     20.56 o 
  -2  -5   2      920.90      982.76     20.03 o 
  -1  -5   2      163.08      170.17      8.84 o 
   0  -5   2      430.80      440.57     13.94 o 
   1  -5   2     1075.20     1084.04     14.63 o 
   2  -5   2       69.72       72.13      4.25 o 
   3  -5   2      740.51      756.40     14.29 o 
   4  -5   2      132.14      157.35      8.33 o 
   5  -5   2       53.19       55.75      6.60 o 
   6  -5   2      111.38      114.05      8.41 o 
   7  -5   2      126.25      141.62      9.65 o 
   8  -5   2      366.95      383.11     19.62 o 
   9  -5   2       59.88       65.64     13.20 o 
  10  -5   2        9.28       14.44     14.67 o 
 -11  -4   2      139.66      135.32     11.36 o 
 -10  -4   2      363.26      338.95     13.73 o 
  -9  -4   2      524.98      513.62     20.45 o 
  -8  -4   2      486.51      441.80     17.91 o 
  -7  -4   2        6.88       13.38      8.31 o 
  -6  -4   2     1158.24     1175.46     17.41 o 
  -5  -4   2     1043.68     1038.36     15.29 o 
  -4  -4   2      958.50      969.94     14.07 o 
  -3  -4   2      461.14      467.08     12.79 o 
  -2  -4   2     1023.12     1063.01     19.33 o 
  -1  -4   2      612.99      679.37     13.79 o 
   0  -4   2     2566.99     2839.21     27.28 o 
   1  -4   2     2111.77     2169.19     22.01 o 
   2  -4   2     5464.88     5769.61     52.97 o 
   3  -4   2      396.04      370.64     12.43 o 
   4  -4   2      147.33      146.01      7.10 o 
   5  -4   2      109.83      128.28      9.49 o 
   6  -4   2      687.78      703.39     15.46 o 
   7  -4   2      216.89      203.98     13.82 o 
   8  -4   2       29.17       44.25     10.55 o 
   9  -4   2      274.49      277.41     17.44 o 
  10  -4   2       19.85       23.33     13.20 o 
  11  -4   2       14.56       21.45     13.85 o 
 -12  -3   2       68.16       79.38     10.58 o 
 -11  -3   2      136.26      146.07     10.87 o 
 -10  -3   2      194.45      187.72     15.20 o 
  -9  -3   2       57.31       64.97     18.44 o 
  -8  -3   2     1139.16     1205.31     27.81 o 
  -7  -3   2      154.07      149.25     10.37 o 
  -6  -3   2       87.53       93.90     11.11 o 
  -5  -3   2     1730.11     1700.03     21.57 o 
  -4  -3   2     5725.05     6089.31     69.85 o 
  -3  -3   2     1911.54     1958.28     28.87 o 
  -2  -3   2      394.72      459.59     10.72 o 
  -1  -3   2      733.46      828.92     14.02 o 
   0  -3   2     1458.82     1521.60     20.80 o 
   1  -3   2     3599.45     3687.36     36.33 o 
   2  -3   2       23.93       18.68      3.12 o 
   3  -3   2     1663.13     1737.87     26.40 o 
   4  -3   2      421.46      433.23     23.89 o 
   5  -3   2       76.92       73.89      5.78 o 
   6  -3   2      353.06      376.04     21.71 o 
   7  -3   2      449.68      473.14     18.21 o 
   8  -3   2      851.92      862.09     24.33 o 
   9  -3   2      167.11      174.76     14.26 o 
  10  -3   2       39.27       67.11     13.67 o 
  11  -3   2       15.04        6.42     11.78 o 
 -12  -2   2       37.77       45.01     19.50 o 
 -11  -2   2      203.90      203.55     11.55 o 
 -10  -2   2      304.98      274.93     20.95 o 
  -9  -2   2      426.35      414.76     12.73 o 
  -8  -2   2     2443.77     2425.82     29.39 o 
  -7  -2   2     1021.52     1001.68     22.33 o 
  -6  -2   2     1238.51     1189.17     23.16 o 
  -5  -2   2     2052.90     2067.88     22.14 o 
  -4  -2   2      274.64      272.89      6.03 o 
  -3  -2   2     1704.79     1779.97     17.60 o 
  -2  -2   2     2723.66     2948.17     36.94 o 
  -1  -2   2      654.23      760.09     11.73 o 
   0  -2   2    14260.97    14910.88    166.22 o 
   1  -2   2     3894.30     4061.76     36.07 o 
   2  -2   2     3752.06     3747.83     82.37 o 
   3  -2   2     1525.34     1537.31     17.94 o 
   4  -2   2     2323.73     2349.42     25.54 o 
   5  -2   2     1175.23     1204.55     17.44 o 
   6  -2   2      645.97      647.14     17.91 o 
   7  -2   2      362.27      368.68     15.20 o 
   8  -2   2       25.72       33.94      9.25 o 
   9  -2   2      344.63      329.32     16.73 o 
  10  -2   2       16.59       15.67     11.20 o 
  11  -2   2       84.44      111.24     15.38 o 
  12  -2   2       67.73       71.52     10.35 o 
 -13  -1   2      248.50      234.69     18.74 o 
 -12  -1   2       41.87       48.94      9.16 o 
 -11  -1   2       82.18       75.27      8.10 o 
 -10  -1   2       94.66       90.31      7.96 o 
  -9  -1   2      131.36      150.22      8.46 o 
  -8  -1   2     1117.26     1091.65     30.85 o 
  -7  -1   2     1198.92     1183.95     17.00 o 
  -6  -1   2     3680.06     3715.88     36.42 o 
  -5  -1   2      899.08      905.98     12.80 o 
  -4  -1   2     4315.20     4476.18     40.14 o 
  -3  -1   2     3940.65     4165.01     36.59 o 
  -2  -1   2    23816.93    23953.53    194.87 o 
  -1  -1   2     1393.95     1396.52     23.69 o 
   0  -1   2      152.51      153.08      4.60 o 
   1  -1   2     3320.12     3382.70     50.00 o 
   2  -1   2      155.80      159.39      4.53 o 
   3  -1   2     2191.88     2213.51     17.73 o 
   4  -1   2      344.32      364.17      9.46 o 
   5  -1   2      680.58      568.87      9.52 o 
   6  -1   2     3200.10     3336.47     32.88 o 
   7  -1   2      229.87      210.59     11.49 o 
   8  -1   2      204.23      192.03     12.49 o 
   9  -1   2      275.91      274.05     15.08 o 
  10  -1   2      459.53      462.42     19.39 o 
  11  -1   2       62.87       75.01      9.15 o 
  12  -1   2       33.93       31.99     13.73 o 
 -13   0   2       39.66       52.56     15.03 o 
 -12   0   2       26.71       43.90     12.73 o 
 -11   0   2       49.08       33.92     11.34 o 
 -10   0   2       57.35       54.16      7.24 o 
  -9   0   2        1.65       -1.11      4.95 o 
  -8   0   2     4133.76     4060.73     41.12 o 
  -7   0   2     3395.71     3196.54     32.89 o 
  -6   0   2      237.98      259.96      7.19 o 
  -5   0   2      376.46      361.51      7.56 o 
  -4   0   2     2402.79     2392.76     35.09 o 
  -3   0   2     2010.94     1987.29     19.12 o 
  -1   0   2     1103.04     1076.35     10.40 o 
   1   0   2     2246.45     2275.14     19.74 o 
   2   0   2        3.97        5.08      1.54 o 
   3   0   2     2246.03     2393.47     22.32 o 
   4   0   2     8250.18     8205.90     75.36 o 
   5   0   2      825.00      700.99     11.90 o 
   6   0   2        1.01        1.75      3.14 o 
   7   0   2      283.84      282.40      8.54 o 
   8   0   2       81.77       88.88      6.37 o 
   9   0   2      181.35      198.73     10.66 o 
  10   0   2        2.04        4.24      9.31 o 
  11   0   2      205.03      227.97     16.32 o 
  12   0   2      183.80      163.51     17.03 o 
 -13   1   2      244.22      245.29     19.33 o 
 -12   1   2       38.92       53.03     12.96 o 
 -11   1   2       49.30       53.03     11.84 o 
 -10   1   2      121.16      124.63     12.61 o 
  -9   1   2      203.57      206.63      9.19 o 
  -8   1   2     1020.50     1003.79     25.93 o 
  -7   1   2     1254.24     1222.15     20.71 o 
  -6   1   2     3529.65     3502.69     35.68 o 
  -5   1   2      898.26      893.68     12.10 o 
  -4   1   2     4305.49     4304.54     76.83 o 
  -3   1   2     3908.87     3914.43     34.47 o 
  -2   1   2    21678.01    20083.35    165.59 o 
  -1   1   2     2204.42     2136.32     19.75 o 
   0   1   2      222.26      224.26      5.54 o 
   1   1   2     3243.29     3331.57     42.31 o 
   2   1   2      198.63      198.76      3.90 o 
   3   1   2     2198.90     2200.37     21.02 o 
   4   1   2      298.26      310.26      9.84 o 
   5   1   2      860.15      759.82     17.00 o 
   6   1   2     2988.96     2936.11     36.09 o 
   7   1   2      221.97      215.43      8.58 o 
   8   1   2      175.55      190.12      8.23 o 
   9   1   2      305.30      315.69     11.28 o 
  10   1   2      475.10      463.68     22.63 o 
  11   1   2       60.19       61.69     12.61 o 
 -12   2   2       58.50       64.81     13.43 o 
 -11   2   2      256.90      248.47     16.62 o 
 -10   2   2      397.95      373.74     18.21 o 
  -9   2   2      587.26      589.16     19.74 o 
  -8   2   2     2183.43     2101.04     25.21 o 
  -7   2   2     1022.88      973.27     12.42 o 
  -6   2   2     1187.52     1088.04     23.77 o 
  -5   2   2     1964.96     1839.61     16.86 o 
  -4   2   2      267.13      251.79      5.24 o 
  -3   2   2     2106.93     2091.93     17.46 o 
  -2   2   2     3241.68     3318.80     29.41 o 
  -1   2   2     1068.33     1129.04     10.14 o 
   0   2   2    14325.57    14494.90     96.02 o 
   1   2   2     4017.39     3999.51     51.56 o 
   2   2   2     4357.67     4206.18     36.57 o 
   3   2   2     1475.34     1408.03     15.36 o 
   4   2   2     2210.65     2112.41     17.09 o 
   5   2   2     1353.63     1340.15     12.99 o 
   6   2   2      719.33      714.87     23.78 o 
   7   2   2      377.14      362.69     10.09 o 
   8   2   2       17.70       22.47      5.43 o 
   9   2   2      350.79      342.26     12.10 o 
  10   2   2       19.60        7.13     10.96 o 
  11   2   2       78.71      108.65     15.03 o 
 -11   3   2      123.28      127.27     13.20 o 
 -10   3   2      211.56      201.34     14.61 o 
  -9   3   2      127.79      124.03     11.78 o 
  -8   3   2      953.52      965.54     17.53 o 
  -7   3   2      174.44      165.60     10.69 o 
  -6   3   2      131.85      137.16      5.24 o 
  -5   3   2     1766.87     1577.28     15.91 o 
  -4   3   2     4866.59     4731.35     35.84 o 
  -3   3   2     1839.19     1768.82     15.93 o 
  -2   3   2      269.55      300.50      5.72 o 
  -1   3   2      869.24      903.89      9.35 o 
   0   3   2     1650.03     1591.13     13.75 o 
   1   3   2     3314.31     3233.18     23.54 o 
   2   3   2       29.78       28.26      2.64 o 
   3   3   2     1779.63     1825.60     19.59 o 
   4   3   2      323.94      316.86      7.75 o 
   5   3   2      130.86      136.81      9.69 o 
   6   3   2      296.35      298.49      9.10 o 
   7   3   2      439.91      417.05     16.97 o 
   8   3   2      828.55      835.10     25.10 o 
   9   3   2      146.32      138.76     13.49 o 
  10   3   2       51.34       36.24     11.90 o 
  11   3   2       19.42       31.41     12.85 o 
  -9   4   2      542.82      518.24     14.65 o 
  -8   4   2      504.59      488.48     13.80 o 
  -7   4   2        8.70       10.82      5.46 o 
  -6   4   2     1105.17     1087.47     17.67 o 
  -5   4   2     1046.42     1015.68     16.14 o 
  -4   4   2      901.41      872.70     10.89 o 
  -3   4   2      579.23      547.33      8.12 o 
  -2   4   2     1169.78     1130.61     11.93 o 
  -1   4   2      670.97      660.90      8.47 o 
   0   4   2     2594.71     2699.83     26.68 o 
   1   4   2     1931.95     1852.28     19.42 o 
   2   4   2     5685.47     5624.52     39.81 o 
   3   4   2      410.72      375.71      8.13 o 
   4   4   2      152.68      155.48      6.57 o 
   5   4   2      100.83      102.23      9.84 o 
   6   4   2      730.88      652.15     20.62 o 
   7   4   2      251.61      228.50     15.26 o 
   8   4   2       38.84       32.94     11.43 o 
   9   4   2      250.89      244.94     18.09 o 
  10   4   2       25.44       38.30     13.02 o 
  11   4   2       13.57       14.97     13.43 o 
 -10   5   2       29.55       26.51     13.61 o 
  -9   5   2       28.89       21.45     11.14 o 
  -8   5   2      201.15      196.09     15.97 o 
  -7   5   2       88.03       90.64      7.87 o 
  -6   5   2        0.88        2.02      5.42 o 
  -5   5   2      397.63      392.79     11.12 o 
  -4   5   2      682.02      648.53     12.98 o 
  -3   5   2      997.94      946.69     11.74 o 
  -2   5   2      853.61      825.72     10.64 o 
  -1   5   2      103.16       92.14     10.11 o 
   0   5   2      539.73      493.38      9.60 o 
   1   5   2      985.90      937.57     21.33 o 
   2   5   2       61.56       53.68      7.37 o 
   3   5   2      749.75      712.07     19.92 o 
   4   5   2      154.85      167.99     12.31 o 
   5   5   2       28.51       21.57      8.72 o 
   6   5   2      135.14      128.21     12.31 o 
   7   5   2      112.78       86.44     13.20 o 
   8   5   2      342.13      359.95     19.74 o 
   9   5   2       59.13       51.79     14.32 o 
  10   5   2        5.05        4.24     13.26 o 
 -10   6   2       16.13       20.98     13.73 o 
  -9   6   2       10.09       23.86     13.79 o 
  -8   6   2      472.17      399.26     20.92 o 
  -7   6   2      201.23      212.36     15.61 o 
  -6   6   2      127.69      129.10     12.79 o 
  -5   6   2      226.75      225.69     10.10 o 
  -4   6   2      178.86      180.67      9.49 o 
  -3   6   2      270.34      260.78     33.08 o 
  -2   6   2       23.96       23.99      4.82 o 
  -1   6   2      102.14       91.29      8.10 o 
   0   6   2     1410.30     1391.44     27.69 o 
   1   6   2      148.77      149.07     10.78 o 
   2   6   2      275.07      242.23     14.44 o 
   3   6   2      247.62      215.24     13.91 o 
   4   6   2      654.64      649.03     22.45 o 
   5   6   2       42.82       46.25     10.61 o 
   6   6   2      107.59      116.78     13.38 o 
   7   6   2       16.90       19.09     11.20 o 
   8   6   2       61.95       54.21     14.79 o 
   9   6   2       22.80       18.21     14.85 o 
  -8   7   2      140.52      117.14     17.03 o 
  -7   7   2       64.79       66.29     14.26 o 
  -6   7   2      109.10      101.23     13.20 o 
  -5   7   2       21.28       17.56     11.02 o 
  -4   7   2      104.82       95.28     12.20 o 
  -3   7   2      137.37      119.34      8.05 o 
   0   7   2      133.81      135.11     11.25 o 
   1   7   2      143.24      157.56     12.14 o 
   2   7   2        8.87        4.48      8.84 o 
   3   7   2       94.51       83.20     11.20 o 
   4   7   2       78.31       59.04     12.43 o 
   5   7   2       94.23       90.74     12.73 o 
   6   7   2      120.59      115.43     15.85 o 
   7   7   2        5.23        2.89     12.14 o 
   8   7   2       49.81       35.82     16.14 o 
  -6   8   2       14.88        4.71     12.73 o 
  -5   8   2       22.44       27.28     11.49 o 
  -4   8   2       57.79       60.40     12.85 o 
   2   8   2       47.50       65.87     12.14 o 
   3   8   2       58.57       46.78     12.43 o 
   4   8   2       80.81      105.12     13.73 o 
   5   8   2       62.38       57.39     14.91 o 
   6   8   2        2.28       -9.31     13.73 o 
   1  -9   3        6.08       -4.23      8.58 o 
   2  -9   3       32.79       20.42      9.31 o 
  -7  -8   3       46.33       54.21     12.90 o 
  -6  -8   3       53.44       37.00     11.84 o 
  -2  -8   3        5.16       -2.30     10.49 o 
  -1  -8   3       50.01       62.34     11.90 o 
   0  -8   3      200.18      212.36     14.97 o 
   1  -8   3       84.18       89.30      9.59 o 
   2  -8   3       30.24       35.48      8.48 o 
   3  -8   3      115.58      117.14     12.52 o 
   4  -8   3       26.76       21.75      8.95 o 
   5  -8   3        3.53        5.99      8.77 o 
  -8  -7   3        0.64       -7.07     10.96 o 
  -7  -7   3       48.79       42.90     11.55 o 
  -6  -7   3      210.25      191.67     15.61 o 
  -5  -7   3      334.49      335.44     17.50 o 
  -4  -7   3       45.54       41.72      9.72 o 
  -3  -7   3       28.75       38.12      8.60 o 
  -2  -7   3       37.98       28.99     10.43 o 
  -1  -7   3       53.07       66.70     10.90 o 
   0  -7   3      179.63      157.38     12.96 o 
   1  -7   3       30.45       28.43     11.61 o 
   2  -7   3      219.05      229.95     18.38 o 
   3  -7   3       93.05       93.26      8.62 o 
   4  -7   3       74.03       65.46      8.74 o 
   5  -7   3       60.23       61.19      9.44 o 
   6  -7   3       59.42       60.73      9.45 o 
   7  -7   3       41.94       55.74     14.85 o 
 -10  -6   3      105.53       93.93     10.81 o 
  -9  -6   3      140.35      153.20     15.08 o 
  -8  -6   3      261.73      260.79     16.62 o 
  -7  -6   3       67.17       80.49     12.43 o 
  -6  -6   3       98.27      115.72     11.55 o 
  -5  -6   3      363.68      388.43     11.51 o 
  -4  -6   3      178.62      182.89     11.67 o 
  -3  -6   3      463.31      492.77     15.91 o 
  -2  -6   3      591.26      574.14     16.09 o 
  -1  -6   3      319.94      334.69      9.81 o 
   0  -6   3      137.98      172.94     12.14 o 
   1  -6   3      342.47      341.27     11.11 o 
   2  -6   3      150.65      164.12     23.30 o 
   3  -6   3      350.16      350.37     19.86 o 
   4  -6   3       41.37       39.80      7.17 o 
   5  -6   3       51.56       59.77     12.52 o 
   6  -6   3      181.56      185.96     10.82 o 
   7  -6   3       85.59       96.38     10.90 o 
   8  -6   3      158.40      159.15     16.50 o 
   9  -6   3       14.82       18.27     14.08 o 
 -11  -5   3       43.21       25.89     11.11 o 
 -10  -5   3       45.44       40.34      8.84 o 
  -9  -5   3       54.87       47.84     12.37 o 
  -8  -5   3      563.22      548.56     20.45 o 
  -7  -5   3      285.52      334.09     16.38 o 
  -6  -5   3      543.36      572.02     18.68 o 
  -5  -5   3      458.03      481.67     10.99 o 
  -4  -5   3      854.25      928.32     21.39 o 
  -3  -5   3      673.50      668.47     16.73 o 
  -2  -5   3      161.61      182.25      9.37 o 
  -1  -5   3      682.12      733.87     15.50 o 
   0  -5   3      826.43      873.90     12.91 o 
   1  -5   3       68.08       69.20      4.02 o 
   2  -5   3      404.57      431.39     12.76 o 
   3  -5   3       22.51       19.78      5.23 o 
   4  -5   3     1053.67     1058.27     18.35 o 
   5  -5   3       61.19       65.46      7.00 o 
   6  -5   3       87.88       76.19      9.46 o 
   7  -5   3      116.76      115.86      9.71 o 
   8  -5   3      145.01      170.52     15.32 o 
   9  -5   3       37.04       35.06     13.26 o 
  10  -5   3       17.90       25.93     14.08 o 
 -12  -4   3        2.38       -1.83      8.88 o 
 -11  -4   3       27.94       29.54      8.86 o 
 -10  -4   3      118.74      125.69      9.97 o 
  -9  -4   3      310.58      322.79     12.89 o 
  -8  -4   3      730.05      755.68     23.10 o 
  -7  -4   3      370.97      360.31     16.32 o 
  -6  -4   3      443.10      482.98     16.26 o 
  -5  -4   3      364.16      383.35      9.44 o 
  -4  -4   3        0.88        3.65      5.19 o 
  -3  -4   3     1315.77     1365.99     23.63 o 
  -2  -4   3     2985.62     2997.07     40.07 o 
  -1  -4   3     3500.97     3716.33     46.61 o 
   0  -4   3      181.26      195.78      5.69 o 
   1  -4   3      264.00      312.23      7.50 o 
   2  -4   3      596.59      614.40     11.99 o 
   3  -4   3     1246.77     1287.07     18.27 o 
   4  -4   3      132.72      147.41     10.08 o 
   5  -4   3      406.77      401.70     15.20 o 
   6  -4   3      545.49      576.23     17.23 o 
   7  -4   3       37.61       49.77      8.03 o 
   8  -4   3       57.89       77.19     13.20 o 
   9  -4   3      164.55      175.47     15.79 o 
  10  -4   3      190.05      178.71     17.26 o 
 -12  -3   3       89.67       98.30     10.74 o 
 -11  -3   3        7.21       11.74      7.75 o 
 -10  -3   3      160.47      146.21     10.02 o 
  -9  -3   3      100.07      113.49     11.61 o 
  -8  -3   3     1633.52     1625.96     23.51 o 
  -7  -3   3     1558.11     1602.50     30.82 o 
  -6  -3   3      584.75      589.44     11.04 o 
  -5  -3   3     1131.96     1247.58     20.12 o 
  -4  -3   3     2277.46     2449.50     26.96 o 
  -3  -3   3     1415.48     1477.29     23.27 o 
  -2  -3   3      390.75      425.06     10.08 o 
  -1  -3   3     1733.80     1867.42     24.87 o 
   0  -3   3     1504.96     1601.37     15.26 o 
   1  -3   3      765.16      838.42     15.63 o 
   2  -3   3      811.84      843.64     34.47 o 
   3  -3   3     1077.75     1108.31     15.68 o 
   4  -3   3     3468.20     3509.37     36.27 o 
   5  -3   3      457.47      448.18     11.36 o 
   6  -3   3       97.75       84.73      7.03 o 
   7  -3   3       95.62       91.74     10.25 o 
   8  -3   3      370.32      355.12     18.97 o 
   9  -3   3      156.28      179.54     14.91 o 
  10  -3   3       10.17        9.19     11.20 o 
  11  -3   3       89.79       97.75     16.50 o 
 -12  -2   3      214.76      237.25     19.27 o 
 -11  -2   3      371.49      387.67     13.64 o 
 -10  -2   3      279.16      291.61     12.07 o 
  -9  -2   3      242.15      251.46     19.12 o 
  -8  -2   3      354.81      371.18     14.55 o 
  -7  -2   3      901.43      888.92     15.06 o 
  -6  -2   3      943.21      965.23     23.95 o 
  -5  -2   3      197.64      192.36      5.09 o 
  -4  -2   3     1254.10     1238.95     11.65 o 
  -3  -2   3      337.06      320.07      6.57 o 
  -2  -2   3     5744.41     6103.39     51.39 o 
  -1  -2   3    13504.42    14491.50    156.79 o 
   0  -2   3     8838.51     9626.98    112.31 o 
   1  -2   3     1179.02     1160.63     13.75 o 
   2  -2   3     1918.81     2068.29     21.81 o 
   3  -2   3     4391.23     4690.94     43.44 o 
   4  -2   3     2035.58     2480.85     27.38 o 
   5  -2   3      932.91      895.91     19.92 o 
   6  -2   3      113.14       83.96      8.90 o 
   7  -2   3      272.08      277.29     14.14 o 
   8  -2   3      798.12      839.58     23.27 o 
   9  -2   3      201.48      206.29     14.20 o 
  10  -2   3      225.22      213.24     15.61 o 
  11  -2   3       26.17       45.43     12.96 o 
 -13  -1   3       19.54       33.86      9.79 o 
 -12  -1   3      100.57      108.38      9.98 o 
 -11  -1   3      228.77      222.26     10.98 o 
 -10  -1   3      142.92      136.60      8.71 o 
  -9  -1   3     1579.55     1610.20     23.16 o 
  -8  -1   3      366.69      343.66     10.40 o 
  -7  -1   3      621.14      586.91     11.92 o 
  -6  -1   3     2935.48     2904.28     30.09 o 
  -5  -1   3     6542.47     6631.50     58.18 o 
  -4  -1   3       97.22       94.83      4.48 o 
  -3  -1   3      547.51      555.92      8.06 o 
  -2  -1   3      851.24      940.55     14.58 o 
  -1  -1   3     2863.05     3239.57     31.60 o 
   0  -1   3     2017.67     2065.51     19.34 o 
   1  -1   3     8530.27     8840.05    131.37 o 
   2  -1   3     8906.78     9083.46     61.63 o 
   3  -1   3     4222.76     4554.25     39.45 o 
   4  -1   3      761.35      719.58     13.70 o 
   5  -1   3      415.89      388.02     10.19 o 
   6  -1   3      229.38      195.26     17.12 o 
   7  -1   3      703.03      697.12     16.76 o 
   8  -1   3        9.15       12.90      7.54 o 
   9  -1   3      134.64      121.20     11.43 o 
  10  -1   3        5.82        9.07      9.55 o 
  11  -1   3       69.91       78.60     13.67 o 
 -13   0   3        2.88      -18.91     12.61 o 
 -12   0   3      801.46      822.75     19.17 o 
 -11   0   3      957.80      960.20     19.06 o 
 -10   0   3       56.26       50.31      9.28 o 
  -9   0   3        4.35       -1.48      5.31 o 
  -8   0   3      138.93      133.36      7.16 o 
  -7   0   3     1702.78     1678.50     20.96 o 
  -6   0   3      440.47      469.56     11.52 o 
  -5   0   3     2188.23     2166.47     24.04 o 
  -4   0   3     3706.84     3598.42     33.07 o 
  -3   0   3     1037.50     1092.23     12.38 o 
  -2   0   3      246.08      254.60      4.85 o 
  -1   0   3      985.40     1022.87      8.62 o 
   0   0   3    19763.57    18567.14    154.40 o 
   1   0   3    18967.67    18447.92    149.63 o 
   2   0   3      108.26      109.49      5.21 o 
   3   0   3     3298.93     3474.67     31.13 o 
   4   0   3     6672.39     7654.47     64.56 o 
   5   0   3      861.20      790.21     11.68 o 
   6   0   3       42.23       40.66      4.28 o 
   7   0   3     1232.27     1174.06     16.81 o 
   8   0   3     1601.64     1567.07     21.33 o 
   9   0   3       18.71       18.06      6.18 o 
  10   0   3       41.64       33.70     10.61 o 
  11   0   3       40.26       24.63     11.67 o 
 -13   1   3       15.69        0.06     11.90 o 
 -12   1   3      110.12      108.24     14.44 o 
 -11   1   3      199.02      194.97     14.49 o 
 -10   1   3      341.43      341.55     17.91 o 
  -9   1   3     1442.57     1455.28     21.24 o 
  -8   1   3      370.67      362.36     10.10 o 
  -7   1   3      606.57      581.23     14.73 o 
  -6   1   3     2986.77     2865.66     29.37 o 
  -5   1   3     6549.41     6502.92     56.84 o 
  -4   1   3      173.22      158.92      5.14 o 
  -3   1   3      705.41      696.70      9.54 o 
  -2   1   3      906.93      972.49     11.53 o 
  -1   1   3     2772.46     2914.97     26.65 o 
   0   1   3     1938.75     1933.23     18.66 o 
   1   1   3     8280.29     8464.45    101.11 o 
   2   1   3     8621.29     8576.83     70.20 o 
   3   1   3     3936.70     4189.85     36.87 o 
   4   1   3      921.96      892.52     11.79 o 
   5   1   3      431.64      398.95      8.44 o 
   6   1   3      376.57      350.13     11.75 o 
   7   1   3      739.63      721.38     13.19 o 
   8   1   3       14.68       18.97      5.54 o 
   9   1   3      118.54      125.60      8.44 o 
  10   1   3        5.00       -0.85      8.37 o 
 -12   2   3      165.85      150.19     15.08 o 
 -11   2   3      330.81      359.78     18.56 o 
 -10   2   3      328.22      297.26     17.09 o 
  -9   2   3      227.74      228.72      9.81 o 
  -8   2   3      387.53      399.86     11.07 o 
  -7   2   3      986.48      937.35     18.30 o 
  -6   2   3      942.33      908.55     13.80 o 
  -5   2   3       96.26       86.09      7.81 o 
  -4   2   3     1468.54     1360.77     16.37 o 
  -3   2   3      650.97      613.95      9.72 o 
  -2   2   3     5441.01     5329.05     46.89 o 
  -1   2   3    14273.65    13814.40    112.41 o 
   0   2   3     8911.04     8813.23     73.47 o 
   1   2   3      988.22      944.17     17.44 o 
   2   2   3     1727.09     1806.91     17.60 o 
   3   2   3     4032.75     4233.53     37.69 o 
   4   2   3     2043.66     2331.22     18.50 o 
   5   2   3      998.96      967.05     12.17 o 
   6   2   3      119.17      116.35      5.94 o 
   7   2   3      316.67      332.04      9.98 o 
   8   2   3      749.05      729.46     22.51 o 
   9   2   3      233.76      218.25     15.38 o 
  10   2   3      229.60      204.46     16.38 o 
  11   2   3       26.25       25.98     13.02 o 
 -12   3   3      112.40      105.47     14.02 o 
 -11   3   3        5.63       11.08     10.78 o 
 -10   3   3      213.79      215.01     15.20 o 
  -9   3   3       61.16       52.26      9.90 o 
  -8   3   3     1691.03     1663.19     33.00 o 
  -7   3   3     1452.99     1383.89     20.56 o 
  -6   3   3      476.99      450.83      8.72 o 
  -5   3   3     1007.25     1026.44     21.71 o 
  -4   3   3     2461.30     2447.83     21.50 o 
  -3   3   3     1760.75     1758.05     16.31 o 
  -2   3   3      480.81      501.06      7.15 o 
  -1   3   3     1490.31     1458.86     16.86 o 
   0   3   3     1358.18     1318.89     28.02 o 
   1   3   3      690.20      708.36     15.79 o 
   2   3   3      716.27      738.93     19.21 o 
   3   3   3      776.76      747.78     13.20 o 
   4   3   3     3617.17     3590.71     34.57 o 
   5   3   3      448.46      405.88      9.39 o 
   6   3   3      145.66      162.86     12.08 o 
   7   3   3       77.88       65.40      9.84 o 
   8   3   3      420.21      396.84     19.21 o 
   9   3   3      141.64      139.94     14.67 o 
  10   3   3        8.04        2.12     12.26 o 
  11   3   3       72.27       71.77     15.56 o 
 -10   4   3      122.65      129.75     13.61 o 
  -9   4   3      326.18      316.06     17.44 o 
  -8   4   3      769.46      759.39     16.39 o 
  -7   4   3      451.92      421.57     12.76 o 
  -6   4   3      457.85      437.80     11.62 o 
  -5   4   3      361.33      340.47      7.86 o 
  -4   4   3        8.49        5.36      3.08 o 
  -3   4   3     1552.55     1516.48     15.31 o 
  -2   4   3     3272.10     3083.35     25.31 o 
  -1   4   3     3221.03     3108.27     25.13 o 
   0   4   3      160.29      166.75      5.63 o 
   1   4   3      236.88      258.67     11.43 o 
   2   4   3      584.07      569.01     22.10 o 
   3   4   3     1120.51     1083.81     24.22 o 
   4   4   3      147.76      155.79     10.72 o 
   5   4   3      447.19      432.08     16.79 o 
   6   4   3      627.88      625.46     21.62 o 
   7   4   3       35.88       28.75      9.78 o 
   8   4   3       54.80       32.29     11.02 o 
   9   4   3      153.50      167.63     15.73 o 
  10   4   3      203.63      234.80     19.50 o 
  -8   5   3      533.13      518.54     15.23 o 
  -7   5   3      192.54      184.80      9.52 o 
  -6   5   3      599.91      593.06     22.80 o 
  -5   5   3      508.92      494.90     23.45 o 
  -4   5   3      762.67      720.91     18.44 o 
  -3   5   3      659.27      614.01      9.67 o 
  -2   5   3      203.49      190.34      5.92 o 
  -1   5   3      550.66      531.12      8.68 o 
   0   5   3      836.46      840.76     19.03 o 
   1   5   3       88.71       82.20      8.48 o 
   2   5   3      419.04      445.33     16.50 o 
   3   5   3       19.03       27.87      7.66 o 
   4   5   3     1039.52     1012.75     26.22 o 
   5   5   3       56.92       58.45      9.96 o 
   6   5   3       98.75       86.79     12.31 o 
   7   5   3      108.73      131.75     13.85 o 
   8   5   3      148.20      150.90     15.32 o 
   9   5   3       42.59       49.38     14.97 o 
  10   5   3       15.59       37.89     15.85 o 
  -9   6   3      159.07      159.44     16.67 o 
  -8   6   3      249.14      242.82     17.15 o 
  -7   6   3       73.85       57.80     12.73 o 
  -6   6   3       96.62       86.72      8.29 o 
  -5   6   3      339.07      334.99     11.99 o 
  -4   6   3      237.87      240.85      9.86 o 
  -3   6   3      481.38      455.66     18.83 o 
  -2   6   3      644.04      605.25     10.23 o 
  -1   6   3      363.29      315.76     13.61 o 
   0   6   3      143.35      140.88     10.49 o 
   1   6   3      289.54      284.06     14.61 o 
   2   6   3      144.92      140.29     11.73 o 
   3   6   3      341.67      302.62     15.91 o 
   4   6   3       43.20       44.72     10.02 o 
   5   6   3       83.50       85.97     12.85 o 
   6   6   3      184.53      164.69     15.79 o 
   7   6   3       69.73       66.46     13.32 o 
   8   6   3      145.60      135.93     16.09 o 
   9   6   3       18.88        8.13     14.97 o 
  -8   7   3        2.22        6.60     11.90 o 
  -7   7   3       56.32       29.46     13.08 o 
  -6   7   3      184.27      189.20     16.14 o 
  -5   7   3      325.58      348.88     17.85 o 
  -4   7   3       33.94       31.24      8.57 o 
  -3   7   3       11.60       13.22      6.75 o 
   0   7   3      174.26      171.05     12.26 o 
   1   7   3       39.39       38.59      9.02 o 
   2   7   3      221.77      213.71     14.67 o 
   3   7   3      111.80      115.96     12.37 o 
   4   7   3       62.79       64.81     11.90 o 
   5   7   3       75.57       67.76     12.96 o 
   6   7   3       74.36       68.05     13.61 o 
   7   7   3       43.10       41.95     14.97 o 
  -7   8   3       41.22       50.91     15.14 o 
  -6   8   3       54.08       20.80     13.38 o 
  -5   8   3       63.58       71.94     12.49 o 
   1   8   3       67.07       65.05     11.96 o 
   2   8   3       34.56       23.39     11.37 o 
   3   8   3      110.69      109.77     14.61 o 
   4   8   3       26.74       10.96     11.43 o 
   5   8   3        8.16       10.78     12.14 o 
   0  -9   4       31.81       27.10      9.74 o 
   1  -9   4        0.69      -13.71      9.30 o 
  -7  -8   4       18.30       17.34      8.80 o 
  -3  -8   4       24.42       68.05     13.73 o 
  -2  -8   4       39.94       28.58     12.14 o 
  -1  -8   4        4.51        7.31     11.43 o 
   0  -8   4        6.03        1.97      7.89 o 
   1  -8   4       15.10        5.59      8.19 o 
   2  -8   4       19.48        6.94      8.39 o 
   3  -8   4       52.04       49.37      9.85 o 
   4  -8   4       76.84       83.56     15.58 o 
   5  -8   4       24.82       22.10     13.70 o 
  -8  -7   4       67.16       72.15      9.71 o 
  -7  -7   4       64.14       55.03     12.90 o 
  -6  -7   4      116.20      134.28     13.61 o 
  -5  -7   4      146.58      179.30     14.02 o 
  -2  -7   4      682.71      727.39     24.81 o 
  -1  -7   4      188.65      216.42     15.08 o 
   0  -7   4       58.61       67.70     10.66 o 
   1  -7   4       63.49       73.22     21.42 o 
   2  -7   4       53.51       81.94     28.43 o 
   3  -7   4      227.16      225.55     11.56 o 
   4  -7   4       24.30       18.42      7.95 o 
   5  -7   4       44.98       45.18      9.23 o 
   6  -7   4       10.19       -0.90     17.09 o 
   7  -7   4       30.10       27.65      9.92 o 
 -10  -6   4       24.10       18.65      9.10 o 
  -9  -6   4       33.37       36.66      9.50 o 
  -8  -6   4      110.82      136.50     10.13 o 
  -7  -6   4       13.44        7.66      9.96 o 
  -6  -6   4      283.13      326.78     17.26 o 
  -5  -6   4      195.41      215.83     13.61 o 
  -4  -6   4      234.70      281.53     13.73 o 
  -3  -6   4      114.76      132.40      9.66 o 
  -2  -6   4      167.48      173.05     10.72 o 
  -1  -6   4      143.86      147.89     11.67 o 
   0  -6   4       79.21       77.36      9.72 o 
   1  -6   4      309.84      335.58     11.79 o 
   2  -6   4      224.47      227.09     10.26 o 
   3  -6   4       99.04      102.77      8.46 o 
   4  -6   4      420.91      423.60     20.65 o 
   5  -6   4       94.33      103.60      9.18 o 
   6  -6   4      260.98      259.09     12.58 o 
   7  -6   4       69.68       77.46      9.93 o 
   8  -6   4       83.20       76.78     16.09 o 
 -11  -5   4      106.78      112.09     11.23 o 
 -10  -5   4       79.27       68.28      9.76 o 
  -9  -5   4       90.95       91.02     11.34 o 
  -8  -5   4       93.64       93.21      9.03 o 
  -7  -5   4      248.40      263.20     14.85 o 
  -6  -5   4      726.21      733.29     20.62 o 
  -5  -5   4      266.73      272.26      9.31 o 
  -4  -5   4      688.47      706.71     18.86 o 
  -3  -5   4      300.88      319.65     12.14 o 
  -2  -5   4     1390.02     1522.66     25.10 o 
  -1  -5   4      193.01      209.94      8.84 o 
   0  -5   4     1533.06     1628.64     19.79 o 
   1  -5   4      633.16      645.77     13.46 o 
   2  -5   4       39.03       35.53      5.82 o 
   3  -5   4      127.29      121.99      7.52 o 
   4  -5   4       75.24       81.24      8.51 o 
   5  -5   4      121.68      119.11      8.84 o 
   6  -5   4        5.14        7.41      6.75 o 
   7  -5   4      193.36      199.61     11.77 o 
   8  -5   4       55.28       63.50     10.46 o 
   9  -5   4        3.26        9.78     13.43 o 
 -12  -4   4       92.39       97.02     11.41 o 
 -11  -4   4      146.62      160.34     11.59 o 
 -10  -4   4      181.02      215.08     11.31 o 
  -9  -4   4       18.64       13.38     11.40 o 
  -8  -4   4       12.02       10.21      6.29 o 
  -7  -4   4      234.17      242.17     26.63 o 
  -6  -4   4     1537.33     1600.74     30.11 o 
  -5  -4   4     1974.17     2000.79     22.60 o 
  -4  -4   4       38.72       33.76      5.60 o 
  -3  -4   4       55.48       61.22      6.07 o 
  -2  -4   4     1086.47     1234.00     20.50 o 
  -1  -4   4     2319.57     2451.80     23.71 o 
   0  -4   4      317.27      351.47      5.17 o 
   1  -4   4     1598.24     1758.77     27.07 o 
   2  -4   4     1092.60     1123.00     16.99 o 
   3  -4   4       67.15       82.67      6.95 o 
   4  -4   4      275.04      294.16     10.73 o 
   5  -4   4      461.59      531.21     22.60 o 
   6  -4   4     1379.76     1387.40     23.19 o 
   7  -4   4      252.82      262.46     12.30 o 
   8  -4   4       76.23       88.91     12.79 o 
   9  -4   4       15.60       28.05     11.84 o 
  10  -4   4       10.89       32.58     13.79 o 
 -12  -3   4      130.26      157.23     11.43 o 
 -11  -3   4      474.34      457.07     15.44 o 
 -10  -3   4      104.94      126.11      9.31 o 
  -9  -3   4       54.96       64.69     12.73 o 
  -8  -3   4      188.31      202.29      9.31 o 
  -7  -3   4      706.07      713.56     14.39 o 
  -6  -3   4      868.09      905.90     18.62 o 
  -5  -3   4      968.49     1014.25     11.32 o 
  -4  -3   4     2518.88     2610.28     27.15 o 
  -3  -3   4     1190.96     1305.18     15.62 o 
  -2  -3   4     2535.47     2757.15     26.09 o 
  -1  -3   4     1100.51     1148.24     14.26 o 
   0  -3   4     2355.47     2432.17     19.31 o 
   1  -3   4     2037.36     2009.16     22.49 o 
   2  -3   4      787.18      879.46     14.97 o 
   3  -3   4      421.43      423.42      9.95 o 
   4  -3   4      170.75      167.67      7.73 o 
   5  -3   4      433.45      438.28     12.14 o 
   6  -3   4       86.98      104.43      8.21 o 
   7  -3   4      576.18      589.34     20.39 o 
   8  -3   4       57.11       56.09     12.20 o 
   9  -3   4       41.55       44.78     12.85 o 
  10  -3   4       28.15       33.64     13.49 o 
  11  -3   4       12.80       -3.48     14.32 o 
 -13  -2   4       25.58       27.91      9.84 o 
 -12  -2   4      186.75      189.08     11.71 o 
 -11  -2   4       65.98       57.50      8.91 o 
 -10  -2   4      760.02      760.12     17.00 o 
  -9  -2   4      243.92      239.78     10.60 o 
  -8  -2   4      634.42      662.46     15.05 o 
  -7  -2   4     1128.58     1157.50     17.45 o 
  -6  -2   4     2778.21     2908.99     49.41 o 
  -5  -2   4     1956.82     1993.72     28.37 o 
  -4  -2   4     2788.42     2981.02     24.81 o 
  -3  -2   4     2256.22     2328.97     23.10 o 
  -2  -2   4      434.80      422.24      6.73 o 
  -1  -2   4     5382.01     5753.31     48.88 o 
   0  -2   4       66.19       71.07      5.10 o 
   1  -2   4     1887.19     1962.23     20.99 o 
   2  -2   4     1915.64     1983.12     36.83 o 
   3  -2   4      936.03      984.72     16.88 o 
   4  -2   4     2544.54     2712.10     22.62 o 
   5  -2   4      534.56      528.88     16.03 o 
   6  -2   4     1167.05     1134.43     25.16 o 
   7  -2   4      342.14      373.86     16.62 o 
   8  -2   4      382.95      401.02     18.91 o 
   9  -2   4       18.69       17.26     10.49 o 
  10  -2   4        9.84        4.83     11.78 o 
  11  -2   4      102.67      113.42     15.32 o 
 -13  -1   4       18.02       24.16      9.67 o 
 -12  -1   4       79.68       76.67      9.60 o 
 -11  -1   4       75.85       71.28      8.37 o 
 -10  -1   4     1237.99     1203.87     20.48 o 
  -9  -1   4      708.95      690.28     36.38 o 
  -8  -1   4      360.34      381.26     11.17 o 
  -7  -1   4      852.27      854.61     22.07 o 
  -6  -1   4      191.94      193.05      7.21 o 
  -5  -1   4     1516.96     1650.47     19.10 o 
  -4  -1   4      692.35      673.20     11.96 o 
  -3  -1   4      722.33      728.19      9.85 o 
  -2  -1   4    12243.72    12892.51     98.47 o 
  -1  -1   4     2224.29     2305.90     21.26 o 
   0  -1   4     1679.36     1693.55     17.27 o 
   1  -1   4      685.99      703.45      7.58 o 
   2  -1   4     2781.34     2812.07     54.58 o 
   3  -1   4     2374.63     2366.82     22.85 o 
   4  -1   4       62.31       67.56      4.98 o 
   5  -1   4     1128.87     1153.12     14.88 o 
   6  -1   4       83.24       74.60      5.33 o 
   7  -1   4      446.00      481.45     17.15 o 
   8  -1   4       67.01       61.28      9.90 o 
   9  -1   4      154.89      159.91     12.79 o 
  10  -1   4      344.84      378.22     20.09 o 
  11  -1   4       98.62      100.99     14.91 o 
 -13   0   4        0.79      -17.91     12.61 o 
 -12   0   4      273.84      265.68     12.58 o 
 -11   0   4        1.38       -9.63      6.42 o 
 -10   0   4      507.57      517.12     13.81 o 
  -9   0   4      178.19      178.27      8.51 o 
  -8   0   4     2757.34     2680.61     30.47 o 
  -7   0   4     2657.43     2721.75     29.66 o 
  -6   0   4        2.67        1.72      3.48 o 
  -5   0   4     1134.92     1207.17     15.43 o 
  -4   0   4     4879.66     4811.61     43.00 o 
  -3   0   4     6519.26     6430.78     54.69 o 
  -2   0   4      593.11      594.04      6.26 o 
  -1   0   4     1515.85     1492.72     18.93 o 
   0   0   4      204.08      210.75      6.66 o 
   1   0   4      966.62     1019.13     11.06 o 
   2   0   4       60.43       66.23      6.98 o 
   3   0   4     2260.79     2258.10     21.97 o 
   4   0   4     5147.56     5271.54     46.53 o 
   5   0   4     1538.53     1539.60     22.54 o 
   6   0   4        9.56       12.38      4.05 o 
   7   0   4       83.26       93.74      6.23 o 
   8   0   4      720.76      720.83     35.85 o 
   9   0   4       42.45       67.23     10.66 o 
  10   0   4        3.02       -7.37      9.55 o 
 -13   1   4       34.90       24.04     12.85 o 
 -12   1   4       66.90       82.37     12.79 o 
 -11   1   4       93.96      108.79      8.77 o 
 -10   1   4     1174.15     1164.87     37.06 o 
  -9   1   4      678.03      676.23     14.51 o 
  -8   1   4      408.45      400.00     10.67 o 
  -7   1   4      848.16      835.35     13.92 o 
  -6   1   4      244.29      244.77      7.72 o 
  -5   1   4     1585.92     1654.66     25.42 o 
  -4   1   4      730.54      722.90     10.71 o 
  -3   1   4      733.50      686.78     11.49 o 
  -2   1   4    12825.20    12466.11    105.56 o 
  -1   1   4     1935.53     1918.87     34.44 o 
   0   1   4     1645.36     1611.93     22.98 o 
   1   1   4      621.28      642.60     13.26 o 
   2   1   4     2862.87     2897.45     26.19 o 
   3   1   4     2557.40     2495.57     23.86 o 
   4   1   4       40.00       40.45      3.48 o 
   5   1   4     1060.07     1039.46     38.83 o 
   6   1   4       87.53       84.31      5.42 o 
   7   1   4      470.86      472.42     11.25 o 
   8   1   4       67.29       69.35      6.58 o 
   9   1   4      159.64      165.98     13.43 o 
  10   1   4      332.22      331.32     19.21 o 
 -13   2   4       38.84       45.66     14.79 o 
 -12   2   4      175.27      184.66     15.38 o 
 -11   2   4       79.31       65.17     12.20 o 
 -10   2   4      714.50      706.42     23.16 o 
  -9   2   4      230.90      242.63     10.10 o 
  -8   2   4      588.98      586.93     18.30 o 
  -7   2   4     1061.91     1003.15     15.68 o 
  -6   2   4     2745.17     2639.96     28.50 o 
  -5   2   4     1768.33     1613.11     19.56 o 
  -4   2   4     2611.64     2485.90     28.22 o 
  -3   2   4     2586.62     2510.19     27.90 o 
  -2   2   4      523.28      467.64     17.12 o 
  -1   2   4     5179.77     5075.22     45.32 o 
   0   2   4       77.68       91.63      4.27 o 
   1   2   4     1755.72     1787.05     28.40 o 
   2   2   4     1822.41     1862.76     29.99 o 
   3   2   4      995.12     1031.79     12.26 o 
   4   2   4     2451.73     2483.71     25.08 o 
   5   2   4      547.65      540.44     12.34 o 
   6   2   4     1199.74     1144.11     16.60 o 
   7   2   4      343.02      351.29     16.38 o 
   8   2   4      355.58      328.43     16.32 o 
   9   2   4       49.72       54.86     11.78 o 
  10   2   4        8.91       17.62     12.31 o 
  11   2   4      102.25       96.81     15.73 o 
 -12   3   4      106.51      133.93     16.03 o 
 -11   3   4      512.15      506.20     22.74 o 
 -10   3   4       63.21       74.48     11.90 o 
  -9   3   4      107.98       99.99     10.66 o 
  -8   3   4      141.25      143.18     11.61 o 
  -7   3   4      689.51      653.39     13.33 o 
  -6   3   4      936.07      906.40     14.96 o 
  -5   3   4     1014.05      984.50     30.11 o 
  -4   3   4     2746.86     2634.20     28.35 o 
  -3   3   4     1366.11     1378.30     17.56 o 
  -2   3   4     2347.76     2302.22     24.75 o 
  -1   3   4     1235.46     1149.23     18.41 o 
   0   3   4     2474.22     2281.42     24.35 o 
   1   3   4     2233.30     2064.51     33.06 o 
   3   3   4      464.24      469.26      7.83 o 
   4   3   4      177.75      156.67     10.02 o 
   5   3   4      390.59      362.25     15.08 o 
   6   3   4       75.43       82.84      9.90 o 
   7   3   4      537.29      519.81     19.44 o 
   8   3   4       50.56       65.52     11.20 o 
   9   3   4       54.73       52.32     11.84 o 
  10   3   4       25.03       26.63     12.26 o 
  11   3   4        5.63      -12.31     13.96 o 
 -11   4   4      144.08      139.59     15.08 o 
 -10   4   4      159.89      180.89     15.08 o 
  -9   4   4       22.79       25.87      9.19 o 
  -8   4   4        9.68       12.90      8.72 o 
  -7   4   4      185.66      184.19     12.73 o 
  -6   4   4     1466.04     1338.24     43.96 o 
  -5   4   4     1816.90     1680.30     20.85 o 
  -4   4   4       60.39       59.06      4.27 o 
  -3   4   4       80.96       93.26      4.34 o 
  -2   4   4     1162.07     1170.03     12.98 o 
  -1   4   4     2092.35     2006.73     23.23 o 
   0   4   4      399.23      378.40     13.14 o 
   1   4   4     1574.58     1581.70     29.05 o 
   2   4   4     1016.65      933.21     21.39 o 
   3   4   4       53.62       52.74      8.01 o 
   4   4   4      267.93      242.70     13.38 o 
   5   4   4      464.48      469.20     18.74 o 
   6   4   4     1444.51     1375.06     31.70 o 
   7   4   4      258.47      269.63     17.79 o 
   8   4   4       82.57       78.13     13.91 o 
   9   4   4       22.72       27.46     13.26 o 
  10   4   4       16.62       14.08     12.90 o 
  -9   5   4       56.67       24.28     11.08 o 
  -8   5   4      125.17      123.68     12.31 o 
  -7   5   4      293.59      292.19     16.85 o 
  -6   5   4      714.10      704.91     15.62 o 
  -5   5   4      294.74      290.21     14.41 o 
  -4   5   4      652.22      641.82     13.43 o 
  -3   5   4      278.08      266.86      7.32 o 
  -2   5   4     1400.92     1365.96     15.14 o 
  -1   5   4      239.27      242.21      6.48 o 
   0   5   4     1598.29     1477.65     28.52 o 
   1   5   4      688.03      603.07     18.09 o 
   2   5   4       14.73       14.85      7.48 o 
   3   5   4      156.78      150.90     12.08 o 
   4   5   4       82.42       65.34      9.90 o 
   5   5   4       88.16      107.47     11.90 o 
   6   5   4        5.22        1.47      9.31 o 
   7   5   4      131.54      137.82     15.20 o 
   8   5   4       68.30       58.33     13.43 o 
   9   5   4        0.55        3.71     12.49 o 
  -7   6   4       20.30       16.84      7.66 o 
  -6   6   4      303.12      285.90     22.63 o 
  -5   6   4      144.12      125.46      8.32 o 
  -4   6   4      244.51      267.65     14.49 o 
  -3   6   4      127.78      134.38     15.73 o 
  -2   6   4      167.58      162.10      6.27 o 
  -1   6   4      134.81      133.46     10.43 o 
   0   6   4      106.56       98.22      9.72 o 
   1   6   4      288.90      267.86     14.02 o 
   2   6   4      233.45      223.96     14.14 o 
   3   6   4      126.22      152.96     13.20 o 
   4   6   4      390.68      381.17     18.44 o 
   5   6   4       99.28      101.58     12.73 o 
   6   6   4      258.57      260.55     17.68 o 
   7   6   4       74.96       67.41     13.67 o 
   8   6   4       95.89       90.45     16.73 o 
  -7   7   4       79.67       64.58     12.85 o 
  -6   7   4      100.48       89.80     13.61 o 
  -5   7   4      142.91      144.53     11.02 o 
  -4   7   4       28.77       33.24      7.08 o 
  -3   7   4      172.83      168.52     13.20 o 
  -1   7   4      201.90      219.13     13.67 o 
   0   7   4       41.43       30.29      9.55 o 
   1   7   4       69.66       56.33     10.49 o 
   2   7   4       61.86       67.52     11.61 o 
   3   7   4      244.80      227.56     15.56 o 
   4   7   4       23.72       28.34     11.96 o 
   5   7   4       24.33       16.56     12.61 o 
   6   7   4       12.81        1.24     11.67 o 
   7   7   4       18.24       28.99     14.20 o 
  -6   8   4        6.12        2.77     12.43 o 
   1   8   4       18.02       18.27     10.90 o 
   2   8   4       20.39       12.20     11.37 o 
   3   8   4       55.61       44.07     12.02 o 
   4   8   4       76.00      104.23     15.85 o 
   5   8   4       18.76       16.20     12.67 o 
  -2  -9   5       29.09       39.83     15.44 o 
  -1  -9   5       11.90        4.80      9.42 o 
   0  -9   5        4.29        7.62     10.26 o 
  -6  -8   5        5.03      -16.35     10.90 o 
  -3  -8   5       41.61       58.80     14.91 o 
  -2  -8   5       11.07        3.59     12.79 o 
  -1  -8   5       10.37        8.25     12.49 o 
   0  -8   5      247.81      249.70     13.17 o 
   1  -8   5       50.36       48.29      9.75 o 
   2  -8   5       18.46       24.74      9.08 o 
   3  -8   5        4.67        2.51      8.86 o 
   4  -8   5       52.06       60.49     10.52 o 
  -8  -7   5       68.00       62.31      9.65 o 
  -7  -7   5        5.56        0.59      7.98 o 
  -6  -7   5      163.57      165.83     10.36 o 
  -5  -7   5      277.15      270.98     17.32 o 
  -4  -7   5       43.20       37.65     10.19 o 
  -2  -7   5       62.95       66.70     12.96 o 
  -1  -7   5      143.78      134.64     14.32 o 
   0  -7   5        3.82        2.07      7.13 o 
   1  -7   5       59.45       55.00      8.83 o 
   2  -7   5       42.95       48.73      8.38 o 
   3  -7   5        0.15        1.77      7.21 o 
   4  -7   5       32.65       24.34      8.56 o 
   5  -7   5       34.97       25.45      9.03 o 
   6  -7   5       59.05       69.69     17.26 o 
 -10  -6   5       24.93       20.82      9.34 o 
  -9  -6   5       28.83       26.89     11.75 o 
  -8  -6   5       78.19       86.29     10.31 o 
  -7  -6   5      267.88      293.85     12.71 o 
  -6  -6   5      133.31      138.02     12.02 o 
  -5  -6   5      120.75      110.03      7.60 o 
  -4  -6   5      140.23      139.60      7.63 o 
  -3  -6   5       91.98      100.52     10.55 o 
  -2  -6   5      129.68      144.12     10.37 o 
  -1  -6   5       55.91       47.26     11.08 o 
   0  -6   5      912.48     1016.86     26.34 o 
   1  -6   5      381.68      418.01     13.46 o 
   2  -6   5      421.56      428.86     13.27 o 
   3  -6   5       35.81       32.60      7.17 o 
   4  -6   5      203.26      238.27     19.68 o 
   5  -6   5       57.49       64.49      9.14 o 
   6  -6   5       44.32       36.85      8.73 o 
   7  -6   5       20.27       29.24      9.36 o 
   8  -6   5        8.56       14.63     11.02 o 
 -11  -5   5      209.01      205.15     21.18 o 
 -10  -5   5       48.07       49.36     16.73 o 
  -9  -5   5       99.22       93.92     10.58 o 
  -8  -5   5      410.58      410.78     13.88 o 
  -7  -5   5      141.90      128.19      8.64 o 
  -6  -5   5      116.67      128.96      8.13 o 
  -5  -5   5      278.33      285.88     10.28 o 
  -4  -5   5     1761.60     1816.14     22.71 o 
  -3  -5   5      602.11      585.17     11.56 o 
  -2  -5   5      263.02      280.32      7.73 o 
  -1  -5   5       97.04      103.76      7.37 o 
   0  -5   5       94.22       99.71      6.98 o 
   1  -5   5      336.15      361.58     11.27 o 
   2  -5   5       57.42       67.70      7.66 o 
   3  -5   5      171.12      167.47      8.93 o 
   4  -5   5      738.69      758.03     23.75 o 
   5  -5   5      138.44      144.32      9.39 o 
   6  -5   5      101.75      115.23     10.15 o 
   7  -5   5       61.96       55.59      9.19 o 
   8  -5   5      170.67      192.79     18.56 o 
   9  -5   5       22.76       59.22     15.26 o 
 -12  -4   5       11.82        9.02      9.44 o 
 -11  -4   5       60.58       61.02      9.35 o 
 -10  -4   5      527.20      543.91     16.56 o 
  -9  -4   5      515.56      495.72     14.34 o 
  -8  -4   5       51.71       61.99     12.52 o 
  -7  -4   5       96.66      101.64      9.04 o 
  -6  -4   5       71.19       81.75      6.50 o 
  -5  -4   5     1119.78     1180.40     17.16 o 
  -4  -4   5       76.82       67.03      8.72 o 
  -3  -4   5      767.62      829.92     12.43 o 
  -2  -4   5      854.86      895.50     22.68 o 
  -1  -4   5      796.36      831.04     10.79 o 
   0  -4   5      221.12      260.25      4.50 o 
   1  -4   5      357.42      342.62      9.50 o 
   2  -4   5     2614.53     2743.64     33.29 o 
   3  -4   5     1555.12     1592.52     27.84 o 
   4  -4   5       23.64       18.16      5.91 o 
   5  -4   5        2.52        5.02      6.12 o 
   6  -4   5      154.57      161.96     22.77 o 
   7  -4   5       69.33       91.45     12.49 o 
   8  -4   5        5.10        0.94     10.43 o 
   9  -4   5      233.76      270.33     18.74 o 
  10  -4   5       55.11       78.25     15.67 o 
 -12  -3   5       62.61       62.30      9.55 o 
 -11  -3   5      269.68      273.84     12.88 o 
 -10  -3   5       15.02       13.43      6.95 o 
  -9  -3   5       50.95       51.03      7.19 o 
  -8  -3   5     1126.98     1107.03     18.94 o 
  -7  -3   5      628.39      630.61     26.66 o 
  -6  -3   5      326.36      344.03     19.12 o 
  -5  -3   5      399.18      442.70      7.88 o 
  -4  -3   5     6700.45     7045.89     61.87 o 
  -3  -3   5     5300.44     5489.59     49.32 o 
  -2  -3   5      414.96      455.96      7.87 o 
  -1  -3   5      110.57      107.50      3.71 o 
   0  -3   5      369.23      421.29     24.92 o 
   1  -3   5     1123.20     1140.64     19.92 o 
   2  -3   5      121.49      135.09     11.05 o 
   3  -3   5     1413.47     1403.43     26.10 o 
   4  -3   5     1305.61     1275.59     19.61 o 
   5  -3   5       60.15       54.95      6.78 o 
   6  -3   5      157.02      171.76     12.61 o 
   7  -3   5      161.16      157.56     13.73 o 
   8  -3   5      362.90      400.26     20.39 o 
   9  -3   5       68.27      105.59     13.67 o 
  10  -3   5        3.80      -11.20     12.61 o 
 -13  -2   5       39.06       39.94     14.64 o 
 -12  -2   5      251.56      266.02     29.23 o 
 -11  -2   5      183.44      185.72     10.60 o 
 -10  -2   5      596.77      567.97     15.38 o 
  -9  -2   5      394.19      406.50     17.68 o 
  -8  -2   5      468.48      485.03     13.26 o 
  -7  -2   5      541.55      533.77     13.82 o 
  -6  -2   5       82.49       81.39      5.52 o 
  -5  -2   5     1934.16     2044.82     23.10 o 
  -4  -2   5       30.56       26.36      3.33 o 
  -3  -2   5     1711.33     1818.64     19.17 o 
  -2  -2   5      891.30      896.73      9.05 o 
  -1  -2   5      424.67      441.15      7.61 o 
   0  -2   5     4328.91     4527.61     40.81 o 
   1  -2   5     1890.76     1908.88     16.45 o 
   2  -2   5     2593.97     2659.29     21.48 o 
   3  -2   5     2235.13     2261.39     19.29 o 
   4  -2   5     1277.55     1384.73     20.97 o 
   5  -2   5      368.11      390.83     14.20 o 
   6  -2   5       24.94       25.28      7.42 o 
   7  -2   5      382.02      363.49     15.97 o 
   8  -2   5      110.12      121.14     12.20 o 
   9  -2   5      324.37      294.37     17.79 o 
  10  -2   5       41.11       39.42     13.20 o 
  11  -2   5       14.11        6.07     13.55 o 
 -13  -1   5      546.51      544.32     25.87 o 
 -12  -1   5      123.28      144.43     15.14 o 
 -11  -1   5       36.79       40.30      7.56 o 
 -10  -1   5       27.63       25.40      6.84 o 
  -9  -1   5       29.32       28.01      5.87 o 
  -8  -1   5      455.60      432.78     11.30 o 
  -7  -1   5      520.92      504.92     11.18 o 
  -6  -1   5     4594.82     4560.98     43.67 o 
  -5  -1   5    13559.57    14668.48    121.18 o 
  -4  -1   5     3513.90     3746.16     35.19 o 
  -3  -1   5     2354.80     2512.23     31.80 o 
  -2  -1   5     3543.92     3774.44     27.92 o 
  -1  -1   5     4844.16     4906.00     34.51 o 
   0  -1   5     1146.07     1195.89     11.93 o 
   1  -1   5     1455.63     1441.72     13.22 o 
   2  -1   5      327.30      333.64      5.82 o 
   3  -1   5      183.23      177.80      5.41 o 
   4  -1   5      726.81      754.31     17.62 o 
   5  -1   5      846.89      840.82     12.60 o 
   6  -1   5     1244.38     1265.81     17.19 o 
   7  -1   5      469.17      513.09     18.09 o 
   8  -1   5      184.57      185.90     13.08 o 
   9  -1   5       74.60       56.21     11.43 o 
  10  -1   5       68.25       95.87     13.73 o 
  11  -1   5        5.64        1.41     12.67 o 
 -13   0   5       28.36       23.23      8.75 o 
 -12   0   5      392.74      371.99     14.98 o 
 -11   0   5      564.94      552.03     15.08 o 
 -10   0   5       59.18       51.79      7.42 o 
  -9   0   5        3.98        2.96      5.14 o 
  -8   0   5      407.08      402.46     10.93 o 
  -7   0   5     1128.33      988.22     15.64 o 
  -6   0   5      465.21      454.48      9.97 o 
  -5   0   5     1935.86     2050.20     22.56 o 
  -4   0   5       87.18       67.66      3.84 o 
  -3   0   5     2050.41     2084.67     18.54 o 
  -2   0   5       62.15       58.55      2.41 o 
  -1   0   5     2618.76     2579.81     24.47 o 
   0   0   5    14207.48    14044.96    113.60 o 
   1   0   5     3339.86     3466.14     31.04 o 
   2   0   5        6.00        5.28      2.25 o 
   3   0   5       46.79       69.34      9.13 o 
   4   0   5     2220.48     2445.39     24.98 o 
   5   0   5     1700.08     1681.10     21.42 o 
   6   0   5        3.26        1.84      4.63 o 
   7   0   5      580.11      563.31     12.19 o 
   8   0   5      282.33      251.53     10.35 o 
   9   0   5      227.54      193.44     13.79 o 
 -13   1   5      524.68      505.96     23.98 o 
 -12   1   5      143.99      161.62     15.97 o 
 -11   1   5       14.58       17.28      7.06 o 
 -10   1   5        4.14        6.89      6.30 o 
  -9   1   5       15.31       12.87      6.13 o 
  -8   1   5      440.22      421.06     11.08 o 
  -7   1   5      584.98      559.10     11.87 o 
  -6   1   5     4614.18     4416.34     45.28 o 
  -5   1   5    12659.32    13012.55    108.52 o 
  -4   1   5     3731.47     3781.39     42.78 o 
  -3   1   5     2193.39     2156.19     33.23 o 
  -2   1   5     3736.30     3715.06     53.88 o 
  -1   1   5     4271.52     4154.64     37.92 o 
   0   1   5     1100.73     1105.29     24.63 o 
   1   1   5     1430.76     1414.36     14.29 o 
   2   1   5      455.96      450.05      6.84 o 
   3   1   5      124.97      118.97      7.37 o 
   4   1   5      710.24      714.99     10.92 o 
   5   1   5      776.68      781.95     12.49 o 
   6   1   5     1271.11     1252.63     17.47 o 
   7   1   5      429.99      437.60     13.23 o 
   8   1   5      181.49      174.41     12.85 o 
   9   1   5       49.31       38.18     10.90 o 
 -13   2   5       40.15       45.72     14.73 o 
 -12   2   5      269.38      289.48     19.03 o 
 -11   2   5      152.50      147.84     13.85 o 
 -10   2   5      706.92      686.57     18.24 o 
  -9   2   5      512.14      465.49     12.50 o 
  -8   2   5      529.87      502.11     12.40 o 
  -7   2   5      601.15      555.81     34.15 o 
  -6   2   5       81.11       67.44      5.08 o 
  -5   2   5     2134.34     2101.43     24.15 o 
  -4   2   5       72.89       65.98      5.16 o 
  -3   2   5     1819.16     1775.62     20.65 o 
  -2   2   5     1087.65     1070.19     20.42 o 
  -1   2   5      403.47      397.86     11.22 o 
   0   2   5     4379.46     4381.23     40.63 o 
   1   2   5     1840.53     1795.18     29.34 o 
   2   2   5     2815.44     2689.03     40.36 o 
   3   2   5     2354.64     2323.22     43.07 o 
   4   2   5     1293.04     1342.94     16.10 o 
   5   2   5      421.21      435.65      9.38 o 
   6   2   5       33.88       43.54      8.13 o 
   7   2   5      374.77      394.72     17.85 o 
   8   2   5      106.35      124.21     13.20 o 
   9   2   5      338.64      332.91     19.33 o 
  10   2   5       46.75       27.34     13.08 o 
  11   2   5       21.70        9.72     13.67 o 
 -12   3   5       69.42       49.61     13.96 o 
 -11   3   5      233.33      243.47     16.44 o 
 -10   3   5        1.09       -3.89      8.43 o 
  -9   3   5       81.88       67.52     10.72 o 
  -8   3   5     1126.72     1038.96     25.69 o 
  -7   3   5      606.25      549.86     20.59 o 
  -6   3   5      339.97      327.59     15.97 o 
  -5   3   5      258.61      261.20      8.87 o 
  -4   3   5     6343.26     6153.66     56.89 o 
  -3   3   5     4645.48     4459.12     43.10 o 
  -2   3   5      315.34      311.15      8.26 o 
  -1   3   5      202.92      206.10      7.93 o 
   0   3   5      302.51      295.04      7.79 o 
   1   3   5      959.57      921.36     20.27 o 
   2   3   5      158.41      160.68      9.78 o 
   3   3   5     1308.40     1234.77     25.81 o 
   4   3   5     1319.56     1251.62     27.28 o 
   5   3   5       80.51       79.01      9.37 o 
   6   3   5      127.98      123.50     11.37 o 
   7   3   5      120.22      120.85     13.32 o 
   8   3   5      346.61      325.07     19.50 o 
   9   3   5       79.91       89.50     14.44 o 
  10   3   5        5.90       14.20     13.67 o 
 -12   4   5       16.05       14.26     11.67 o 
 -11   4   5       75.38       53.80     13.26 o 
 -10   4   5      512.04      501.25     22.10 o 
  -9   4   5      619.20      592.81     21.33 o 
  -8   4   5       43.63       34.29      9.60 o 
  -7   4   5       68.73       42.78      9.25 o 
  -6   4   5       87.94       75.21      9.43 o 
  -5   4   5     1170.72     1127.60     17.79 o 
  -4   4   5      120.45       96.27      6.17 o 
  -3   4   5      741.15      736.32     13.27 o 
  -2   4   5     1082.45     1084.24     16.39 o 
  -1   4   5      842.01      783.98     13.56 o 
   0   4   5      252.92      263.74     11.67 o 
   1   4   5      420.13      362.02     13.61 o 
   2   4   5     2757.48     2631.75     43.43 o 
   3   4   5     1493.82     1464.15     30.34 o 
   4   4   5       32.28       37.95      8.43 o 
   5   4   5        9.09       -1.00      8.48 o 
   6   4   5      165.29      151.49     13.26 o 
   7   4   5       63.51       75.07     13.26 o 
   8   4   5        4.77        4.54     10.78 o 
   9   4   5      239.71      226.26     17.91 o 
  10   4   5       63.17       79.96     16.85 o 
 -10   5   5       73.65       57.80     13.08 o 
  -9   5   5      115.78       86.73     13.08 o 
  -8   5   5      433.91      409.21     18.97 o 
  -7   5   5      127.24      104.47     12.43 o 
  -6   5   5      105.76      119.20     12.26 o 
  -5   5   5      325.64      314.80     23.10 o 
  -4   5   5     1558.24     1504.69     21.50 o 
  -3   5   5      550.64      503.37     12.02 o 
  -2   5   5      241.18      225.92     14.91 o 
  -1   5   5      183.75      167.69      7.81 o 
   0   5   5      111.46       94.39      8.78 o 
   1   5   5      255.11      259.73     14.08 o 
   2   5   5       62.34       60.45      8.66 o 
   3   5   5      135.44      140.35     12.31 o 
   4   5   5      731.82      698.11     23.10 o 
   5   5   5      134.74      133.10     12.73 o 
   6   5   5       99.25       94.39     12.55 o 
   7   5   5       88.00       55.45     12.49 o 
   8   5   5      163.65      170.64     18.09 o 
   9   5   5       23.18       11.55     13.38 o 
  -8   6   5       88.87       91.92     13.96 o 
  -7   6   5      239.50      217.95     16.32 o 
  -6   6   5      117.29      119.73     12.26 o 
  -5   6   5      106.35       89.03     11.14 o 
  -4   6   5      169.54      156.32     12.31 o 
  -3   6   5       72.55       82.79      6.74 o 
  -2   6   5      167.57      158.94     13.11 o 
  -1   6   5       36.85       32.58      8.31 o 
   0   6   5      947.43      925.14     24.22 o 
   1   6   5      351.84      346.46     16.62 o 
   2   6   5      417.36      424.47     17.97 o 
   3   6   5       41.24       36.89      9.72 o 
   4   6   5      200.45      204.28     15.85 o 
   5   6   5       64.68       68.35     12.43 o 
   6   6   5       41.34       18.97     11.55 o 
   7   6   5       21.22       23.04     12.55 o 
   8   6   5        7.42        6.48     12.67 o 
  -6   7   5      178.53      161.51     15.44 o 
  -5   7   5      273.52      267.21     17.32 o 
  -4   7   5       29.68        4.77     10.02 o 
  -3   7   5       67.26       58.57     10.43 o 
  -1   7   5      187.62      208.58     13.55 o 
   0   7   5        3.67       -2.71      8.48 o 
   1   7   5       53.74       44.43     10.08 o 
   2   7   5       47.43       55.92     11.78 o 
   3   7   5        0.98       -3.77     10.84 o 
   4   7   5       29.11       33.88     11.49 o 
   5   7   5       23.52       12.79     12.85 o 
   6   7   5       68.04       71.00     14.61 o 
  -4   8   5       45.24       46.14     12.49 o 
   0   8   5      239.48      206.29     15.85 o 
   1   8   5       34.42       24.69     11.61 o 
   2   8   5       19.88        5.77     10.55 o 
   3   8   5        4.03       10.19     12.85 o 
   4   8   5       56.68       42.13     14.49 o 
  -3  -8   6       34.80       16.79     14.91 o 
  -2  -8   6        1.68       -1.18     12.90 o 
  -1  -8   6        1.21       -2.81      8.00 o 
   0  -8   6       77.64       80.69     10.50 o 
   1  -8   6      100.13      100.09     11.00 o 
   2  -8   6        0.30       -7.93      8.16 o 
   3  -8   6        3.31      -13.16      8.78 o 
   4  -8   6       16.95        7.69     10.35 o 
  -8  -7   6       21.76       -0.09      8.70 o 
  -7  -7   6       19.77       26.58      7.83 o 
  -6  -7   6        4.49        5.07      9.72 o 
  -5  -7   6      163.93      154.55     13.85 o 
  -2  -7   6      152.79      163.27     16.67 o 
  -1  -7   6       10.07       13.37      7.70 o 
   0  -7   6       22.29       13.94      8.10 o 
   1  -7   6       38.48       45.40      8.21 o 
   2  -7   6      131.27      160.67     15.08 o 
   3  -7   6      252.92      257.40     12.98 o 
   4  -7   6       44.36       41.98      9.53 o 
   5  -7   6        7.84       25.34     12.99 o 
   6  -7   6       16.92       19.39     10.55 o 
 -10  -6   6       52.76       54.68     10.29 o 
  -9  -6   6       73.89       76.94     11.02 o 
  -8  -6   6      156.20      157.45     10.86 o 
  -7  -6   6       34.99       36.12      7.56 o 
  -6  -6   6       39.79       43.31      7.16 o 
  -5  -6   6       75.17       68.44      7.09 o 
  -4  -6   6      744.42      780.01     22.27 o 
  -3  -6   6      363.86      363.43     15.91 o 
  -1  -6   6      338.19      353.40     15.82 o 
   0  -6   6      243.51      252.86     11.29 o 
   1  -6   6      207.98      218.35     15.61 o 
   2  -6   6       34.89       31.86      7.08 o 
   3  -6   6      127.04      137.27      9.54 o 
   4  -6   6       54.90       47.81      8.50 o 
   5  -6   6       60.22       52.39      8.81 o 
   6  -6   6       80.04       80.01     20.39 o 
   7  -6   6       21.89       13.28     14.23 o 
 -11  -5   6       77.83       73.03     11.73 o 
 -10  -5   6       68.41       82.12     10.38 o 
  -9  -5   6      182.07      148.38     10.02 o 
  -8  -5   6      314.15      316.74     12.20 o 
  -7  -5   6      623.66      616.79     22.04 o 
  -6  -5   6      221.88      219.60      9.86 o 
  -5  -5   6      128.14      157.24      7.77 o 
  -4  -5   6        1.72       -4.04      4.56 o 
  -3  -5   6      368.39      386.22      9.32 o 
  -2  -5   6      103.13       93.51      7.84 o 
  -1  -5   6      251.82      257.97     12.02 o 
   0  -5   6     1037.54     1064.51     18.35 o 
   1  -5   6      363.00      385.68     21.98 o 
   2  -5   6      266.02      303.66     11.42 o 
   3  -5   6      156.80      157.35      9.03 o 
   4  -5   6      569.55      611.27     16.08 o 
   5  -5   6       46.32       54.26      8.58 o 
   6  -5   6       26.13       18.15     10.49 o 
   7  -5   6       35.50       26.13      9.67 o 
   8  -5   6        6.25      -10.31     11.96 o 
 -12  -4   6       52.20       55.18     10.50 o 
 -11  -4   6       10.52        2.22      8.32 o 
 -10  -4   6       15.17        5.44      7.31 o 
  -9  -4   6      180.64      189.09     10.34 o 
  -8  -4   6      209.79      211.42      9.90 o 
  -7  -4   6      278.10      303.55     11.25 o 
  -6  -4   6     1003.03      973.96     16.62 o 
  -5  -4   6      698.73      703.82     13.36 o 
  -4  -4   6      310.98      345.75     12.76 o 
  -3  -4   6      236.97      249.48      7.22 o 
  -2  -4   6     1636.04     1732.03     18.83 o 
  -1  -4   6     3671.85     3845.06     29.32 o 
   0  -4   6        1.49       -2.36      4.00 o 
   1  -4   6       46.77       50.65      5.66 o 
   2  -4   6       37.78       41.40      5.66 o 
   3  -4   6      912.01      970.20     17.52 o 
   4  -4   6       13.77       25.50      5.96 o 
   5  -4   6      401.34      422.40     21.12 o 
   6  -4   6      563.56      569.64     16.30 o 
   7  -4   6      277.62      304.45     18.44 o 
   8  -4   6       98.71       82.84     14.08 o 
   9  -4   6       16.73        2.89     13.38 o 
 -12  -3   6      283.97      290.12     13.83 o 
 -11  -3   6      137.44      136.71     10.89 o 
 -10  -3   6       82.59       87.62      8.48 o 
  -9  -3   6      162.64      182.38      9.51 o 
  -8  -3   6      975.60      981.08     17.80 o 
  -7  -3   6     1604.88     1606.58     22.28 o 
  -6  -3   6      842.83      895.35     15.25 o 
  -5  -3   6      502.88      490.57     10.31 o 
  -4  -3   6      302.25      323.21     21.12 o 
  -3  -3   6     1026.30     1089.33     14.11 o 
  -2  -3   6      175.61      201.66      5.70 o 
  -1  -3   6      661.63      733.43     13.60 o 
   0  -3   6     6204.00     6522.88     57.99 o 
   1  -3   6      791.80      795.49      9.71 o 
   2  -3   6      426.44      462.62     24.95 o 
   3  -3   6      227.14      237.85     13.05 o 
   4  -3   6      745.61      725.80     19.62 o 
   5  -3   6      393.84      396.49     12.42 o 
   6  -3   6       21.28       32.23      8.96 o 
   7  -3   6       29.07       45.37     10.61 o 
   8  -3   6       18.64       14.73     10.37 o 
   9  -3   6       90.08       92.80     15.32 o 
  10  -3   6        1.73       -0.06     12.73 o 
 -13  -2   6      227.82      241.84     14.20 o 
 -12  -2   6       81.18      111.65     10.60 o 
 -11  -2   6      238.98      235.48     11.47 o 
 -10  -2   6      116.64      107.53      8.84 o 
  -9  -2   6      196.12      190.57      9.18 o 
  -8  -2   6      272.54      274.02      9.96 o 
  -7  -2   6      591.84      588.74     12.47 o 
  -6  -2   6     1206.32     1204.08     19.12 o 
  -5  -2   6     1317.38     1358.71     29.52 o 
  -4  -2   6     3886.58     4127.41     38.74 o 
  -3  -2   6     1209.29     1279.55     12.45 o 
  -2  -2   6     1818.81     1915.55     16.21 o 
  -1  -2   6     3430.85     3532.39     26.18 o 
   0  -2   6     1753.38     1907.10     20.71 o 
   1  -2   6      941.22      947.61     12.34 o 
   2  -2   6        1.25        0.72      2.34 o 
   3  -2   6     1948.51     1992.58     18.11 o 
   4  -2   6      203.49      200.87     11.90 o 
   5  -2   6      480.14      523.29     16.62 o 
   6  -2   6      763.73      784.72     21.86 o 
   7  -2   6      411.09      422.35     18.27 o 
   8  -2   6      659.55      688.27     24.10 o 
   9  -2   6      107.52      135.70     14.14 o 
  10  -2   6      118.33      116.43     15.91 o 
 -13  -1   6       21.08       17.03      9.46 o 
 -12  -1   6      154.94      150.79     10.75 o 
 -11  -1   6      107.49       97.46     11.02 o 
 -10  -1   6      970.02     1025.47     19.46 o 
  -9  -1   6     1787.16     1823.08     61.43 o 
  -8  -1   6      325.12      320.92     12.52 o 
  -7  -1   6      244.90      250.26      8.83 o 
  -6  -1   6      668.35      655.41     13.23 o 
  -5  -1   6     3894.81     4041.71     38.94 o 
  -4  -1   6     1244.78     1301.53     26.32 o 
  -3  -1   6     1454.44     1506.27     13.51 o 
  -2  -1   6     1939.60     2001.39     16.53 o 
  -1  -1   6     1611.50     1684.69     14.36 o 
   0  -1   6     2178.18     2211.72     17.83 o 
   1  -1   6      515.73      475.61      7.13 o 
   2  -1   6     4014.17     4127.49     37.54 o 
   3  -1   6     3497.58     3771.24     35.16 o 
   4  -1   6      388.94      388.96      8.51 o 
   5  -1   6       33.84       23.15      4.23 o 
   6  -1   6      198.75      215.95     12.49 o 
   7  -1   6      227.99      250.48     15.14 o 
   8  -1   6       54.07       62.75     10.72 o 
   9  -1   6       95.91       98.46     12.85 o 
  10  -1   6        3.83        3.36     11.84 o 
 -13   0   6        6.61        7.48      9.33 o 
 -12   0   6      178.27      191.78     11.81 o 
 -11   0   6      822.49      801.68     18.18 o 
 -10   0   6       60.78       47.48      7.54 o 
  -9   0   6      148.41      143.25      8.31 o 
  -8   0   6      383.76      374.37     11.29 o 
  -7   0   6      105.92      126.78      7.10 o 
  -6   0   6        5.20       15.13      3.86 o 
  -5   0   6      194.20      173.42      7.87 o 
  -4   0   6     9795.27     9668.80     66.13 o 
  -3   0   6     5112.07     5110.06     36.87 o 
  -2   0   6      658.87      673.16      8.04 o 
  -1   0   6        0.10        0.05      2.18 o 
   0   0   6     4991.17     5201.02     79.66 o 
   1   0   6      886.80      871.59     25.57 o 
   2   0   6      255.03      256.04      6.05 o 
   3   0   6     2165.96     2239.31     23.08 o 
   4   0   6      737.86      666.41     10.98 o 
   5   0   6        5.71       14.60     10.78 o 
   6   0   6       23.86       21.10      5.33 o 
   7   0   6      199.40      202.52     12.96 o 
   8   0   6     1646.54     1641.45     32.58 o 
 -13   1   6       17.46       -9.25     12.96 o 
 -12   1   6      170.31      183.22     19.68 o 
 -11   1   6      111.27      114.93     18.00 o 
 -10   1   6      955.08      945.80     31.52 o 
  -9   1   6     1806.71     1733.88     24.28 o 
  -8   1   6      310.96      305.06     10.22 o 
  -7   1   6      211.87      180.74      8.12 o 
  -6   1   6      892.55      874.87     34.71 o 
  -5   1   6     3879.42     3801.42     53.44 o 
  -4   1   6     1314.11     1269.72     16.47 o 
  -3   1   6     1466.39     1405.90     17.31 o 
  -2   1   6     1950.60     1906.26     21.08 o 
  -1   1   6     1599.56     1643.17     18.77 o 
   0   1   6     2407.79     2413.59     24.69 o 
   1   1   6      536.00      507.32      7.40 o 
   2   1   6     4278.67     4330.91     38.42 o 
   3   1   6     3244.35     3392.25     31.87 o 
   4   1   6      397.98      377.40      8.38 o 
   5   1   6       36.68       28.02      4.29 o 
   6   1   6      209.04      213.57      8.29 o 
   7   1   6      231.12      260.02     15.08 o 
   8   1   6       53.60       20.45      9.96 o 
   9   1   6       75.72       61.40     12.14 o 
 -13   2   6      211.17      225.73     19.44 o 
 -12   2   6       64.43       68.41     12.67 o 
 -11   2   6      208.32      227.85     15.67 o 
 -10   2   6      150.00      176.47      9.86 o 
  -9   2   6      155.46      165.48     19.41 o 
  -8   2   6      298.24      282.61     10.47 o 
  -7   2   6      640.03      594.76     15.23 o 
  -6   2   6     1061.95      958.42     15.53 o 
  -5   2   6     1417.95     1318.90     18.30 o 
  -4   2   6     3623.95     3586.72     47.37 o 
  -3   2   6     1061.52      996.06     14.70 o 
  -2   2   6     1822.19     1734.93     20.62 o 
  -1   2   6     3551.82     3499.06     81.96 o 
   0   2   6     1616.49     1655.45     21.45 o 
   1   2   6     1272.53     1277.25     24.51 o 
   2   2   6        8.87        2.65      4.83 o 
   3   2   6     1910.09     1861.91     19.25 o 
   4   2   6      167.19      167.57     10.78 o 
   5   2   6      454.80      502.96     17.74 o 
   6   2   6      714.82      707.65     21.80 o 
   7   2   6      450.04      436.26     19.09 o 
   8   2   6      596.78      563.35     22.27 o 
   9   2   6      104.70      128.27     14.49 o 
  10   2   6      131.28      104.06     15.44 o 
 -12   3   6      280.06      310.87     20.03 o 
 -11   3   6      135.60      109.01     13.38 o 
 -10   3   6       90.62      106.30     12.26 o 
  -9   3   6      135.23      138.52      8.87 o 
  -8   3   6     1019.36      930.51     17.16 o 
  -7   3   6     1734.09     1608.04     22.87 o 
  -6   3   6      862.54      821.59     15.19 o 
  -5   3   6      576.40      533.66     19.27 o 
  -4   3   6      302.97      293.30      9.46 o 
  -3   3   6      873.61      856.41     14.40 o 
  -2   3   6      298.00      316.29     19.86 o 
  -1   3   6      501.93      490.44     10.48 o 
   0   3   6     6207.32     6016.34     55.42 o 
   1   3   6      900.45      858.61     20.27 o 
   2   3   6      432.36      418.23     15.08 o 
   3   3   6      162.39      168.28     11.14 o 
   4   3   6      798.35      748.96     21.04 o 
   5   3   6      416.67      394.19     16.62 o 
   6   3   6       14.26       13.26      8.48 o 
   7   3   6       62.25       50.61     11.67 o 
   8   3   6       18.35       17.09     10.72 o 
   9   3   6       60.09       71.71     13.49 o 
  10   3   6        3.21       -6.66     13.73 o 
 -12   4   6       49.21       62.28     14.85 o 
 -11   4   6       17.58       24.63     11.20 o 
 -10   4   6       14.21        9.72     10.49 o 
  -9   4   6      148.44      152.02     13.08 o 
  -8   4   6      232.19      217.07     14.73 o 
  -7   4   6      268.42      218.11     20.00 o 
  -6   4   6      954.45      868.73     20.48 o 
  -5   4   6      659.92      622.42     26.04 o 
  -4   4   6      342.20      333.17     22.98 o 
  -3   4   6      279.24      300.59      9.48 o 
  -2   4   6     1855.40     1774.58     22.92 o 
  -1   4   6     3693.40     3386.76     66.96 o 
   0   4   6        2.37        6.36      5.72 o 
   1   4   6       79.38       81.31      8.96 o 
   2   4   6       31.96       38.30      7.66 o 
   3   4   6      903.32      840.52     22.51 o 
   4   4   6       18.82       18.44      7.95 o 
   5   4   6      355.50      342.46     18.09 o 
   6   4   6      528.87      512.39     21.04 o 
   7   4   6      243.20      236.04     16.67 o 
   8   4   6       97.51       60.87     14.44 o 
   9   4   6       13.52       20.50     14.32 o 
 -11   5   6       75.41       81.84     14.14 o 
 -10   5   6       74.19       60.22     12.31 o 
  -9   5   6      176.49      181.48     15.14 o 
  -8   5   6      308.82      320.89     18.74 o 
  -7   5   6      651.75      613.85     22.80 o 
  -6   5   6      203.01      236.57     15.03 o 
  -5   5   6      135.12      158.88     12.37 o 
  -4   5   6        0.31        3.31      5.22 o 
  -3   5   6      247.18      225.65      9.50 o 
  -2   5   6      120.08      115.48      9.40 o 
  -1   5   6      261.18      240.25      9.37 o 
   0   5   6      904.06      849.83     21.98 o 
   1   5   6      362.95      302.03     14.61 o 
   2   5   6      225.07      174.88     12.08 o 
   3   5   6      199.02      192.62     13.14 o 
   4   5   6      568.01      563.65     22.04 o 
   5   5   6       80.22       88.38     12.14 o 
   6   5   6       31.22       23.27     12.14 o 
   7   5   6       67.50       74.89     14.85 o 
   8   5   6        4.58       42.54     14.85 o 
  -9   6   6       65.58       80.90     14.79 o 
  -8   6   6      171.33      161.86     15.20 o 
  -7   6   6       27.09       29.99     11.78 o 
  -6   6   6       30.61       15.14      9.60 o 
  -5   6   6       54.23       55.98     11.25 o 
  -4   6   6      847.96      830.35     16.91 o 
  -3   6   6      344.08      363.29     11.76 o 
  -2   6   6      514.16      470.05     12.78 o 
  -1   6   6      321.92      298.26     15.50 o 
   0   6   6      262.65      245.29     14.32 o 
   1   6   6      247.22      230.09     15.61 o 
   2   6   6       24.88       18.15      9.90 o 
   3   6   6      117.55      120.67     12.79 o 
   4   6   6       72.12       90.86     13.38 o 
   5   6   6       42.63       28.99     12.61 o 
   6   6   6       85.31       79.78     13.67 o 
   7   6   6       10.38       22.45     13.14 o 
  -7   7   6       25.10       17.03     12.73 o 
  -6   7   6        1.69       -3.65     11.20 o 
  -5   7   6      164.58      170.76     15.97 o 
  -4   7   6       22.69       33.64     11.43 o 
  -3   7   6       24.88       31.11     10.96 o 
  -2   7   6      141.18      138.58     12.67 o 
  -1   7   6       11.44       14.26      9.43 o 
   0   7   6       21.41        6.19      9.55 o 
   1   7   6       31.92       37.36     11.08 o 
   2   7   6      111.08      104.29     13.85 o 
   3   7   6      245.29      241.05     17.68 o 
   4   7   6       36.81       43.60     13.67 o 
   5   7   6       10.79       21.51     13.61 o 
   6   7   6       19.88       19.21     13.49 o 
  -5   8   6       34.29       47.37     13.73 o 
  -4   8   6      211.87      196.03     17.21 o 
   0   8   6       77.32       75.77     12.96 o 
   1   8   6      112.53       91.15     13.08 o 
   2   8   6        1.02        4.18     10.84 o 
   3   8   6        8.11        9.02     11.67 o 
   4   8   6       16.71       27.58     13.38 o 
  -3  -8   7       52.08       88.32     16.56 o 
  -2  -8   7        2.66       -9.84     11.40 o 
  -1  -8   7        4.53        0.88      8.52 o 
   0  -8   7       95.37       88.28     11.06 o 
   1  -8   7       21.58       24.54     14.55 o 
   2  -8   7       15.80        4.67      9.52 o 
   3  -8   7       13.50       18.04     10.12 o 
  -8  -7   7       38.95       47.55     13.08 o 
  -7  -7   7       12.26       16.73     12.14 o 
  -6  -7   7      175.19      178.42     15.32 o 
  -5  -7   7       14.73       22.57     10.43 o 
  -2  -7   7      356.75      416.78     15.10 o 
  -1  -7   7      271.28      296.73     13.27 o 
   0  -7   7        2.43        9.46     10.61 o 
   1  -7   7       30.03       27.96      8.31 o 
   2  -7   7       28.43       40.57      9.50 o 
   3  -7   7       55.39       52.62      9.86 o 
   4  -7   7       10.75        3.11      8.46 o 
   5  -7   7       25.71       15.42     11.67 o 
 -10  -6   7       34.54       27.38      9.57 o 
  -9  -6   7       18.63       13.85      8.86 o 
  -8  -6   7      160.06      155.61     10.75 o 
  -7  -6   7      288.37      297.66     12.72 o 
  -6  -6   7      110.34      126.12      8.79 o 
  -5  -6   7      255.40      262.62     16.09 o 
  -4  -6   7       13.21       17.26      9.13 o 
  -3  -6   7      126.05      136.40     11.20 o 
  -2  -6   7      146.70      159.03     13.32 o 
  -1  -6   7       57.68       58.20     16.38 o 
   0  -6   7      226.44      259.44     21.39 o 
   1  -6   7       88.30      100.30     10.72 o 
   2  -6   7      174.68      196.62     11.05 o 
   3  -6   7       96.50      107.53     10.66 o 
   4  -6   7      115.20      115.59     10.60 o 
   5  -6   7      415.14      365.14     22.68 o 
   6  -6   7       62.82       74.12     13.40 o 
   7  -6   7        6.92       11.28      9.54 o 
 -11  -5   7      234.43      256.83     13.34 o 
 -10  -5   7       58.86       71.27     13.79 o 
  -9  -5   7       27.29       23.57      8.32 o 
  -8  -5   7       47.80       42.12      7.57 o 
  -7  -5   7      113.15      111.61      8.59 o 
  -6  -5   7      259.89      243.71     16.85 o 
  -5  -5   7      103.22      128.09      7.34 o 
  -4  -5   7     1007.35     1017.08     28.31 o 
  -3  -5   7     1216.01     1238.42     25.98 o 
  -2  -5   7      111.13      134.24     11.58 o 
  -1  -5   7      527.37      618.86     20.27 o 
   0  -5   7      360.20      378.98     11.95 o 
   1  -5   7      587.67      627.13     20.39 o 
   2  -5   7      156.81      163.97      9.47 o 
   3  -5   7      130.83      141.08     14.94 o 
   4  -5   7       15.02       11.15     16.44 o 
   5  -5   7       70.84       62.10      8.87 o 
   6  -5   7       42.42       50.40      9.07 o 
   7  -5   7       80.29       78.35     10.46 o 
   8  -5   7       99.59      117.31     17.91 o 
 -12  -4   7       10.53       15.06     10.34 o 
 -11  -4   7       39.89       43.46     14.29 o 
 -10  -4   7      527.14      541.40     16.09 o 
  -9  -4   7      186.64      202.94     10.22 o 
  -8  -4   7        9.88       15.66      6.41 o 
  -7  -4   7       42.44       45.10      9.13 o 
  -6  -4   7      972.19     1026.60     41.25 o 
  -5  -4   7     1244.38     1279.95     18.33 o 
  -4  -4   7       97.59       93.86      5.69 o 
  -3  -4   7       56.98       55.01      8.16 o 
  -2  -4   7      251.65      271.90      6.14 o 
  -1  -4   7      540.64      577.82     11.40 o 
   0  -4   7      311.10      332.57     16.09 o 
   1  -4   7      834.36      918.83     16.41 o 
   2  -4   7     1387.45     1428.08     41.86 o 
   3  -4   7      470.23      480.30     13.15 o 
   4  -4   7        5.58       -4.72      5.76 o 
   5  -4   7       58.42       50.22      7.87 o 
   6  -4   7      304.91      291.88     13.41 o 
   7  -4   7      416.79      432.25     21.04 o 
   8  -4   7       14.35       16.62     14.14 o 
   9  -4   7      124.14      135.23     19.03 o 
 -12  -3   7      149.52      169.12     27.66 o 
 -11  -3   7      471.03      467.45     15.84 o 
 -10  -3   7      362.29      356.46     18.68 o 
  -9  -3   7       89.19      104.36      8.40 o 
  -8  -3   7      219.98      221.72     12.02 o 
  -7  -3   7      145.39      145.49      7.53 o 
  -6  -3   7      108.75      104.35     10.61 o 
  -5  -3   7      202.78      223.08     11.08 o 
  -4  -3   7     3464.44     3589.31     36.44 o 
  -3  -3   7     2155.66     2235.40     19.58 o 
  -2  -3   7     1130.62     1250.64     12.57 o 
  -1  -3   7      681.53      727.69     11.93 o 
   0  -3   7     1924.48     1899.84     21.64 o 
   1  -3   7     2080.04     2025.02     20.20 o 
   2  -3   7      101.69      102.72      6.55 o 
   3  -3   7      144.45      145.35      8.40 o 
   4  -3   7      149.66      156.53      8.63 o 
   5  -3   7       53.88       65.94      7.94 o 
   6  -3   7       51.22       49.55     11.14 o 
   7  -3   7       66.02       64.99     12.43 o 
   8  -3   7      251.40      264.85     18.27 o 
   9  -3   7       93.26       98.58     14.97 o 
 -13  -2   7       13.51        4.96      9.89 o 
 -12  -2   7       57.78       62.30      9.69 o 
 -11  -2   7       61.14       50.99      8.57 o 
 -10  -2   7      582.16      586.39     15.64 o 
  -9  -2   7      622.91      678.63     15.68 o 
  -8  -2   7      856.19      872.73     16.65 o 
  -7  -2   7     1309.74     1362.43     19.86 o 
  -6  -2   7     1277.19     1337.28     29.96 o 
  -5  -2   7     1750.51     1825.22     21.85 o 
  -4  -2   7      466.55      485.83      9.09 o 
  -3  -2   7      950.89      920.00     10.41 o 
  -2  -2   7      445.92      458.32      6.74 o 
  -1  -2   7     1507.55     1567.59     13.87 o 
   0  -2   7     2843.46     2944.10     30.04 o 
   1  -2   7     1695.08     1718.64     16.53 o 
   2  -2   7     1740.98     1814.26     21.63 o 
   3  -2   7       70.33       72.89      4.03 o 
   4  -2   7      755.71      785.67     19.80 o 
   5  -2   7      636.39      700.47     20.39 o 
   6  -2   7      397.73      362.31     15.85 o 
   7  -2   7      311.21      344.99     17.97 o 
   8  -2   7        0.88       -2.12     10.49 o 
   9  -2   7       92.24      103.29     15.03 o 
  10  -2   7        1.17        7.42     13.20 o 
 -13  -1   7      342.15      373.67     35.97 o 
 -12  -1   7       75.55       78.80      9.86 o 
 -11  -1   7      168.74      152.20     10.70 o 
 -10  -1   7      148.00      147.89      9.33 o 
  -9  -1   7      704.70      687.74     15.23 o 
  -8  -1   7      643.93      642.72     13.93 o 
  -7  -1   7      244.10      254.57      9.07 o 
  -6  -1   7      998.21      982.37     22.86 o 
  -5  -1   7      634.13      656.22     41.92 o 
  -4  -1   7      713.85      730.67      8.83 o 
  -3  -1   7     1603.75     1675.65     18.15 o 
  -2  -1   7     3608.61     3519.38     26.93 o 
  -1  -1   7     8693.95     8792.18     60.74 o 
   0  -1   7      457.80      438.50      6.51 o 
   1  -1   7     1161.28     1172.01     24.72 o 
   2  -1   7      730.06      759.15     17.50 o 
   3  -1   7     1682.40     1683.92     19.36 o 
   4  -1   7       49.58       53.20      4.71 o 
   5  -1   7      208.21      215.37     11.78 o 
   6  -1   7      521.23      520.93     17.74 o 
   7  -1   7       42.59       42.48      9.55 o 
   8  -1   7       38.51       43.72     10.84 o 
   9  -1   7      110.68       73.53     12.96 o 
 -13   0   7        0.70       -8.51      9.04 o 
 -12   0   7      247.73      265.65     13.14 o 
 -11   0   7      201.72      191.25     12.37 o 
 -10   0   7       49.79       56.81      7.16 o 
  -9   0   7       60.02       54.73      6.78 o 
  -8   0   7     2353.29     2256.36     28.00 o 
  -7   0   7     5491.34     5580.67     53.48 o 
  -6   0   7       50.02       38.40      4.87 o 
  -5   0   7       84.38       81.83      3.22 o 
  -4   0   7      460.87      448.24      6.88 o 
  -3   0   7     3395.67     3307.61     25.98 o 
  -2   0   7      770.93      712.43     18.32 o 
  -1   0   7     2607.56     2644.15     26.48 o 
   0   0   7     5746.75     5930.77     51.96 o 
   1   0   7       71.61       90.66      4.41 o 
   2   0   7      153.66      170.40      5.96 o 
   3   0   7      944.38      992.24     13.58 o 
   4   0   7     1963.11     1933.31     21.85 o 
   5   0   7      683.48      720.84     28.31 o 
   6   0   7        0.17       -4.16      4.51 o 
   7   0   7       39.76       35.65      8.54 o 
 -13   1   7      323.07      362.49     21.51 o 
 -12   1   7       83.31      106.59     10.02 o 
 -11   1   7      169.97      176.73     16.23 o 
 -10   1   7      142.25      149.98     20.45 o 
  -9   1   7      725.45      693.80     15.29 o 
  -8   1   7      642.96      610.18     13.69 o 
  -7   1   7      237.63      234.44     13.94 o 
  -6   1   7      971.30      912.47     15.06 o 
  -5   1   7      665.86      648.55     12.10 o 
  -4   1   7      699.55      666.53     11.66 o 
  -3   1   7     1697.61     1646.45     25.07 o 
  -2   1   7     3747.94     3563.47     35.08 o 
  -1   1   7     8515.15     8475.27     73.21 o 
   0   1   7      422.40      394.84     11.81 o 
   1   1   7     1020.86     1017.60     17.44 o 
   2   1   7      737.78      754.83     12.70 o 
   3   1   7     1579.39     1533.45     19.21 o 
   4   1   7       51.29       47.31      4.30 o 
   5   1   7      241.33      237.63     13.38 o 
   6   1   7      479.42      486.40     18.09 o 
   7   1   7       32.93       34.94      9.66 o 
   8   1   7       41.69       32.52     10.78 o 
 -13   2   7       19.39        8.48     12.31 o 
 -12   2   7       68.62      107.24     14.91 o 
 -11   2   7       49.93       44.00     11.31 o 
 -10   2   7      615.75      558.20     15.05 o 
  -9   2   7      568.92      536.38     13.67 o 
  -8   2   7      817.95      735.91     36.24 o 
  -7   2   7     1181.21     1095.53     17.80 o 
  -6   2   7     1372.73     1284.30     18.89 o 
  -5   2   7     1739.27     1584.22     23.86 o 
  -4   2   7      436.72      403.59     10.07 o 
  -3   2   7      953.12      874.40     19.21 o 
  -2   2   7      434.16      430.32     10.34 o 
  -1   2   7     1407.81     1397.60     18.34 o 
   0   2   7     2757.19     2786.54     29.61 o 
   1   2   7     1795.07     1761.18     31.23 o 
   2   2   7     1735.39     1706.80     31.11 o 
   3   2   7       93.80       93.86      8.54 o 
   4   2   7      813.76      816.01     21.21 o 
   5   2   7      679.77      739.65     21.27 o 
   6   2   7      403.66      408.62     18.32 o 
   7   2   7      390.40      405.44     19.33 o 
   8   2   7        1.57       -3.48     10.31 o 
   9   2   7       87.53       69.06     13.91 o 
 -12   3   7      146.76      125.27     16.26 o 
 -11   3   7      476.08      477.68     22.80 o 
 -10   3   7      351.12      369.03     19.80 o 
  -9   3   7       94.34      111.38      8.62 o 
  -8   3   7      227.19      222.96     18.24 o 
  -7   3   7      122.56      130.80      7.58 o 
  -6   3   7      139.04      136.40      7.55 o 
  -5   3   7      158.01      156.74      7.81 o 
  -4   3   7     3558.80     3430.31     47.08 o 
  -3   3   7     2245.67     2095.21     25.74 o 
  -2   3   7     1304.07     1267.25     18.28 o 
  -1   3   7      529.06      525.10     11.39 o 
   0   3   7     1982.20     1825.29     46.84 o 
   1   3   7     1824.92     1660.42     31.29 o 
   2   3   7       68.63       71.30      8.25 o 
   3   3   7      208.44      193.26     12.31 o 
   4   3   7      128.93      142.94     11.31 o 
   5   3   7       44.61       40.07     10.19 o 
   6   3   7       46.33       46.49     10.31 o 
   7   3   7       73.69       62.63     12.55 o 
   8   3   7      256.36      253.07     18.38 o 
   9   3   7       70.27       79.96     14.32 o 
 -12   4   7       12.23      -13.02     11.20 o 
 -11   4   7       37.53       19.92     12.14 o 
 -10   4   7      515.85      465.96     21.80 o 
  -9   4   7      173.81      179.77     14.14 o 
  -8   4   7       13.20       12.52      6.45 o 
  -7   4   7       46.31       42.48      6.89 o 
  -6   4   7      958.87      915.92     17.66 o 
  -5   4   7     1281.82     1190.19     19.62 o 
  -4   4   7       78.09       69.59      6.31 o 
  -3   4   7       67.90       61.07      8.31 o 
  -2   4   7      183.50      176.75      7.96 o 
  -1   4   7      505.42      478.13     11.81 o 
   0   4   7      318.97      303.98     13.91 o 
   1   4   7      748.01      734.64     20.56 o 
   2   4   7     1392.84     1270.89     28.93 o 
   3   4   7      556.48      532.30     19.50 o 
   4   4   7        6.04        8.54      8.37 o 
   5   4   7       67.19       63.28     10.84 o 
   6   4   7      324.49      340.75     20.09 o 
   7   4   7      448.11      417.93     22.39 o 
   8   4   7       14.05       19.62     13.79 o 
   9   4   7      115.65      112.42     16.56 o 
 -11   5   7      239.08      196.80     18.21 o 
 -10   5   7       51.02       37.12     12.96 o 
  -9   5   7       14.82       -9.55     10.55 o 
  -8   5   7       55.89       65.46     12.55 o 
  -7   5   7       88.66       83.37     11.73 o 
  -6   5   7      324.06      311.96     12.06 o 
  -5   5   7      122.31      115.83      8.12 o 
  -4   5   7     1040.13      972.03     18.00 o 
  -3   5   7     1182.62     1058.12     29.23 o 
  -2   5   7      138.53      141.97      9.72 o 
  -1   5   7      541.56      504.07     20.36 o 
   0   5   7      330.75      304.27     15.61 o 
   1   5   7      548.61      490.00     19.09 o 
   2   5   7      156.08      140.47     12.79 o 
   3   5   7      195.54      190.14     13.79 o 
   4   5   7        5.59        4.30      9.49 o 
   5   5   7       43.79       46.25     11.08 o 
   6   5   7       44.03       40.77     12.02 o 
   7   5   7       68.36       59.45     15.20 o 
   8   5   7       87.61       92.10     17.38 o 
 -10   6   7       34.53       32.29     13.14 o 
  -9   6   7       20.84       37.77     13.79 o 
  -8   6   7      174.21      147.95     16.14 o 
  -7   6   7      256.03      268.10     17.50 o 
  -6   6   7      105.80       71.65     12.90 o 
  -5   6   7      275.88      282.12     17.26 o 
  -4   6   7       30.18       34.40      7.63 o 
  -3   6   7      140.13      151.10     10.11 o 
  -2   6   7      105.15      101.94     15.70 o 
  -1   6   7       42.81       34.82      9.78 o 
   0   6   7      240.44      254.66     16.26 o 
   1   6   7       70.12       50.97     10.19 o 
   2   6   7      173.89      163.10     13.61 o 
   3   6   7       99.13       96.34     13.73 o 
   4   6   7      165.74      163.45     15.97 o 
   5   6   7      405.61      383.46     21.27 o 
   6   6   7       68.43       60.28     14.14 o 
   7   6   7        6.69       13.38     14.79 o 
  -8   7   7       45.97       64.40     15.08 o 
  -7   7   7        6.10        1.71     12.67 o 
  -6   7   7      192.06      173.82     15.91 o 
  -5   7   7       21.93       25.69     11.25 o 
  -4   7   7       45.26       40.89     12.20 o 
  -3   7   7       16.41       13.49      7.90 o 
  -2   7   7      348.87      342.81     18.21 o 
  -1   7   7      263.62      257.14     17.26 o 
   0   7   7        4.78        0.00      8.96 o 
   1   7   7       26.97       18.09     10.13 o 
   2   7   7       18.65       19.92     12.02 o 
   3   7   7       65.06       45.90     13.14 o 
   4   7   7       15.12       14.14     13.38 o 
   5   7   7       14.59       20.15     14.44 o 
  -6   8   7       11.83       -1.53     13.32 o 
  -5   8   7       21.78       15.44     13.38 o 
  -4   8   7       38.48       25.22     12.14 o 
  -1   8   7       12.77        0.53     10.78 o 
   0   8   7       86.62       72.89     13.61 o 
   1   8   7       25.15       46.78     13.49 o 
   2   8   7       20.88        3.83     12.90 o 
   3   8   7       15.18       32.70     14.73 o 
  -4  -8   8       95.30       89.80     15.44 o 
  -3  -8   8       20.97       23.55     10.64 o 
  -2  -8   8        8.10       18.96      9.69 o 
  -1  -8   8       49.20       47.35     11.17 o 
   0  -8   8      154.03      158.44     14.79 o 
   1  -8   8       95.18      102.95     11.52 o 
   2  -8   8       13.17       15.66      9.93 o 
  -8  -7   8        3.36       -9.31     12.73 o 
  -7  -7   8       10.81       11.84     12.26 o 
  -3  -7   8       29.51       11.49     11.31 o 
  -2  -7   8       76.34       80.12     20.33 o 
  -1  -7   8        7.04       17.47      8.70 o 
   0  -7   8       73.56       75.07      9.89 o 
   1  -7   8       18.81       15.11      8.33 o 
   2  -7   8      110.85      149.98     11.89 o 
   3  -7   8        4.41        9.63      9.62 o 
   4  -7   8       23.79       16.60      9.45 o 
   5  -7   8        8.54        1.78     18.50 o 
 -10  -6   8       26.24       38.39     10.13 o 
  -9  -6   8       95.38       75.84     16.94 o 
  -8  -6   8        7.21        6.37      9.75 o 
  -7  -6   8       36.02       49.80      8.08 o 
  -6  -6   8        6.02        0.94      9.78 o 
  -5  -6   8        8.05       -8.25      8.84 o 
  -4  -6   8      514.91      506.49     18.86 o 
  -3  -6   8       19.47        1.59      9.84 o 
  -2  -6   8       34.76       21.62      9.84 o 
  -1  -6   8      278.52      253.17     12.22 o 
   0  -6   8      352.56      393.11     14.24 o 
   1  -6   8      205.98      217.10     11.49 o 
   2  -6   8       71.75       84.45      9.55 o 
   3  -6   8      175.67      166.53     11.07 o 
   4  -6   8       25.20       34.03     10.11 o 
   5  -6   8       17.95       16.41     13.35 o 
   6  -6   8       12.55        7.07     13.17 o 
 -11  -5   8       45.80       59.33     10.47 o 
 -10  -5   8      109.81       97.73     11.67 o 
  -9  -5   8       11.87        3.16      7.76 o 
  -8  -5   8      409.20      430.76     13.64 o 
  -7  -5   8      487.10      484.64     17.77 o 
  -6  -5   8       52.29       60.37     13.14 o 
  -5  -5   8      679.64      680.76     13.85 o 
  -4  -5   8      418.22      431.43     17.15 o 
  -3  -5   8     1428.17     1463.02     26.34 o 
  -2  -5   8       83.22       84.76      6.72 o 
  -1  -5   8       23.52       25.04      9.49 o 
   0  -5   8      360.45      371.40     12.41 o 
   1  -5   8       86.69       98.24      8.46 o 
   2  -5   8       94.10       87.80      8.61 o 
   3  -5   8      196.23      208.31     10.85 o 
   4  -5   8      383.23      399.41     14.65 o 
   5  -5   8      218.14      244.56     12.92 o 
   6  -5   8      197.74      208.01     26.34 o 
   7  -5   8       11.63        9.60     12.79 o 
   8  -5   8        6.42       35.94     16.56 o 
 -12  -4   8       22.43       15.05      9.67 o 
 -11  -4   8       62.32       44.65      8.98 o 
 -10  -4   8      198.22      189.04     11.38 o 
  -9  -4   8      408.91      416.82     22.63 o 
  -8  -4   8      188.37      179.72     11.61 o 
  -7  -4   8       84.44       89.21      7.24 o 
  -6  -4   8       81.16       83.12      6.66 o 
  -5  -4   8       74.58       71.51      5.95 o 
  -4  -4   8      483.03      552.95     11.38 o 
  -3  -4   8      291.11      315.85      7.08 o 
  -2  -4   8     1874.50     1965.41     24.27 o 
  -1  -4   8      924.36      978.74     24.72 o 
   0  -4   8       30.54       50.10      6.47 o 
   1  -4   8       45.16       56.10      6.74 o 
   2  -4   8      459.20      470.25     13.05 o 
   3  -4   8      584.58      633.96     15.80 o 
   4  -4   8       15.90        7.51      6.62 o 
   5  -4   8       54.48       47.58      8.41 o 
   6  -4   8       51.95       59.57     12.26 o 
   7  -4   8       13.45       12.49     12.67 o 
   8  -4   8        7.88       19.21     14.61 o 
 -12  -3   8      105.08      124.67     14.82 o 
 -11  -3   8       27.07       27.88      8.63 o 
 -10  -3   8      104.88       99.90     20.98 o 
  -9  -3   8      109.90      121.92      8.87 o 
  -8  -3   8     1391.12     1375.09     42.01 o 
  -7  -3   8     1118.58     1113.25     18.24 o 
  -6  -3   8      622.40      636.95     13.18 o 
  -5  -3   8      694.51      727.87     13.15 o 
  -4  -3   8     1232.81     1295.01     14.16 o 
  -3  -3   8     2677.78     2762.33     23.43 o 
  -2  -3   8      110.29      110.31      4.28 o 
  -1  -3   8       20.85       22.68      4.20 o 
   0  -3   8      862.43      867.51     13.63 o 
   1  -3   8      335.09      347.25     10.54 o 
   2  -3   8       56.78       54.03      6.54 o 
   3  -3   8      370.38      409.57     12.24 o 
   4  -3   8     2279.82     2338.42     31.02 o 
   5  -3   8      258.51      281.53     16.03 o 
   6  -3   8      107.22      131.69     12.90 o 
   7  -3   8       30.39       21.21     11.02 o 
   8  -3   8       80.23       72.89     14.26 o 
   9  -3   8      151.48      192.44     17.62 o 
 -13  -2   8      198.85      212.16     16.47 o 
 -12  -2   8      244.40      258.54     17.97 o 
 -11  -2   8      534.30      535.38     43.81 o 
 -10  -2   8      113.64      114.68      9.13 o 
  -9  -2   8      453.07      465.69     13.63 o 
  -8  -2   8      321.09      358.94     16.17 o 
  -7  -2   8      524.88      531.38     12.65 o 
  -6  -2   8      218.00      183.89     16.41 o 
  -5  -2   8      125.94      135.42      7.66 o 
  -4  -2   8     1657.99     1759.64     26.96 o 
  -3  -2   8      856.00      920.92     12.76 o 
  -2  -2   8     2746.09     2817.66     23.02 o 
  -1  -2   8     1673.32     1654.05     14.98 o 
   0  -2   8     2284.72     2328.73     55.68 o 
   1  -2   8     2138.75     2299.99     21.11 o 
   2  -2   8      376.52      387.34      7.80 o 
   3  -2   8     1174.74     1170.90     24.63 o 
   4  -2   8      240.85      235.39     13.85 o 
   5  -2   8      167.63      185.60     12.55 o 
   6  -2   8       74.97       87.91     11.08 o 
   7  -2   8       11.96       15.56      9.66 o 
   8  -2   8      168.40      201.51     16.79 o 
   9  -2   8       27.59       32.29     13.49 o 
 -13  -1   8       37.76       42.89     20.45 o 
 -12  -1   8      240.15      258.34     13.02 o 
 -11  -1   8       16.93       19.15      8.10 o 
 -10  -1   8      428.02      443.97     13.95 o 
  -9  -1   8      313.90      298.79     11.54 o 
  -8  -1   8      468.69      429.16     16.79 o 
  -7  -1   8      425.06      423.87     15.20 o 
  -6  -1   8     1435.61     1335.93     28.37 o 
  -5  -1   8     6074.06     6305.70     46.07 o 
  -4  -1   8     1294.74     1349.54     13.62 o 
  -3  -1   8      539.83      513.88      7.60 o 
  -2  -1   8      252.76      263.21      5.65 o 
  -1  -1   8     1273.47     1738.50     16.09 o 
   0  -1   8     1479.56     1537.97     14.69 o 
   1  -1   8     1350.70     1363.82     25.16 o 
   2  -1   8     2092.59     2049.40     42.78 o 
   3  -1   8      840.36      851.08     13.26 o 
   4  -1   8      605.72      603.61     19.06 o 
   5  -1   8      121.73      132.52     10.13 o 
   6  -1   8      913.01      915.41     23.45 o 
   7  -1   8       56.48       68.70     10.19 o 
   8  -1   8       15.85        9.55     10.61 o 
 -13   0   8        0.03      -12.58      8.39 o 
 -12   0   8      489.39      489.65     16.40 o 
 -11   0   8     1131.57     1204.07     47.49 o 
 -10   0   8      245.39      256.07     11.31 o 
  -9   0   8        2.36        4.05      5.70 o 
  -8   0   8       73.50       86.26      6.97 o 
  -7   0   8     1238.54     1244.16     19.12 o 
  -6   0   8      109.87       91.11      5.85 o 
  -5   0   8      587.35      570.10      9.13 o 
  -4   0   8     4353.81     4445.81     33.92 o 
  -3   0   8       21.93       34.20      5.36 o 
  -2   0   8      507.97      564.23     10.24 o 
  -1   0   8      124.35      113.63      5.29 o 
   0   0   8     5921.17     6021.11     53.45 o 
   1   0   8     7658.57     7841.40     67.48 o 
   2   0   8      216.26      206.54      6.72 o 
   3   0   8       57.30       58.22      5.86 o 
   4   0   8      253.86      247.28     10.64 o 
   5   0   8      699.66      696.98     13.25 o 
   6   0   8       74.52       79.52     15.91 o 
 -13   1   8       47.99       52.96      9.99 o 
 -12   1   8      250.19      272.29     19.15 o 
 -11   1   8       10.57       13.86      7.44 o 
 -10   1   8      431.55      415.69     13.54 o 
  -9   1   8      313.26      307.21     11.46 o 
  -8   1   8      510.86      468.80     15.35 o 
  -7   1   8      471.33      445.01     13.11 o 
  -6   1   8     1550.27     1394.38     19.82 o 
  -5   1   8     6101.01     6001.63     56.24 o 
  -4   1   8     1166.55     1121.99     16.33 o 
  -3   1   8      593.93      572.83     11.25 o 
  -2   1   8      181.17      185.35      6.87 o 
  -1   1   8     1606.52     2035.16     23.34 o 
   0   1   8     1385.92     1506.01     18.88 o 
   1   1   8     1459.15     1503.34     25.60 o 
   2   1   8     2044.86     2010.34     21.43 o 
   3   1   8      829.43      858.61     12.61 o 
   4   1   8      672.68      650.97     19.33 o 
   5   1   8      153.40      153.67     11.49 o 
   6   1   8      813.31      832.86     23.69 o 
   7   1   8      125.76      146.54     13.55 o 
 -13   2   8      201.71      191.20     17.79 o 
 -12   2   8      239.20      250.89     17.85 o 
 -11   2   8      485.90      492.63     15.50 o 
 -10   2   8      140.78      143.18     16.26 o 
  -9   2   8      447.72      442.97     13.30 o 
  -8   2   8      272.49      249.38     24.69 o 
  -7   2   8      506.79      481.36     14.38 o 
  -6   2   8      236.50      210.88      8.59 o 
  -5   2   8      124.89      123.53     15.53 o 
  -4   2   8     1510.59     1456.89     21.18 o 
  -3   2   8     1030.71     1046.33     22.45 o 
  -2   2   8     2994.62     2974.76     32.21 o 
  -1   2   8     1618.26     1557.73     20.27 o 
   0   2   8     2176.97     2141.01     25.11 o 
   1   2   8     1954.81     2028.04     35.59 o 
   2   2   8      341.29      344.22     14.08 o 
   3   2   8     1032.86      994.60     24.28 o 
   4   2   8      203.75      202.46     12.79 o 
   5   2   8      223.16      245.47     15.67 o 
   6   2   8       64.12       59.92     11.02 o 
   7   2   8       11.64        0.47      9.25 o 
   8   2   8      153.80      175.00     16.09 o 
   9   2   8       19.29       28.28     13.49 o 
 -12   3   8      118.54      136.29     16.85 o 
 -11   3   8       26.09        8.96     10.90 o 
 -10   3   8       96.88       93.16     12.96 o 
  -9   3   8       97.52       98.95      9.02 o 
  -8   3   8     1394.87     1313.06     21.89 o 
  -7   3   8     1172.64     1020.67     18.54 o 
  -6   3   8      696.79      631.81     24.28 o 
  -5   3   8      574.67      541.90     13.12 o 
  -4   3   8     1255.64     1227.35     20.71 o 
  -3   3   8     2947.02     2742.59     31.74 o 
  -2   3   8      107.54       87.66      6.18 o 
  -1   3   8       85.34       82.43      6.06 o 
   0   3   8      794.93      774.02     21.65 o 
   1   3   8      352.44      341.51     14.67 o 
   2   3   8       83.81       72.77      8.84 o 
   3   3   8      322.41      312.99     15.14 o 
   4   3   8     2249.19     2075.41     39.60 o 
   5   3   8      308.29      291.19     17.68 o 
   6   3   8       74.55       76.07     11.78 o 
   7   3   8       39.61       61.04     13.26 o 
   8   3   8       76.71       88.50     14.26 o 
   9   3   8      176.62      145.54     18.38 o 
 -12   4   8       13.31       10.25     11.96 o 
 -11   4   8       65.36       75.13     14.20 o 
 -10   4   8      198.06      185.72     16.32 o 
  -9   4   8      431.96      420.70     20.56 o 
  -8   4   8      163.15      162.45      9.96 o 
  -7   4   8       98.83       94.76      8.15 o 
  -6   4   8       89.16       96.41      7.84 o 
  -5   4   8       53.11       49.42      6.56 o 
  -4   4   8      485.29      482.04     18.86 o 
  -3   4   8      282.70      262.63     10.45 o 
  -2   4   8     1777.20     1646.99     33.35 o 
  -1   4   8      963.49      905.58     22.45 o 
   0   4   8       31.20       31.58      7.90 o 
   1   4   8       53.15       43.72      9.19 o 
   2   4   8      522.06      475.03     18.32 o 
   3   4   8      498.60      484.58     19.86 o 
   4   4   8       10.19       13.85      9.02 o 
   5   4   8      104.96       92.86     12.43 o 
   6   4   8       30.03       21.09     11.02 o 
   7   4   8       10.13       -8.43     10.96 o 
   8   4   8       11.09       12.26     13.20 o 
 -11   5   8       43.53       21.68     13.85 o 
 -10   5   8      106.19      102.82     15.26 o 
  -9   5   8       26.37       32.64     11.61 o 
  -8   5   8      382.64      369.21     19.56 o 
  -7   5   8      513.02      447.93     21.21 o 
  -6   5   8       40.70       34.20     13.96 o 
  -5   5   8      668.96      643.90     15.71 o 
  -4   5   8      407.57      373.56     12.56 o 
  -3   5   8     1443.91     1377.31     31.29 o 
  -2   5   8      141.19      131.18     11.34 o 
  -1   5   8        6.06        4.95     12.29 o 
   0   5   8      345.93      342.75     16.32 o 
   1   5   8       79.76       94.22     10.84 o 
   2   5   8       69.65       58.69     11.25 o 
   3   5   8      189.19      181.24     14.20 o 
   4   5   8      332.42      316.65     18.50 o 
   5   5   8      224.12      240.11     16.91 o 
   6   5   8      197.94      169.46     17.62 o 
   7   5   8       12.56       -3.48     12.43 o 
   8   5   8        7.78       26.99     14.55 o 
 -10   6   8       20.85        8.78     12.73 o 
  -9   6   8       98.97      109.83     15.97 o 
  -8   6   8       11.67        6.95     12.31 o 
  -7   6   8       53.28       43.54     12.90 o 
  -6   6   8       14.92      -10.72      9.55 o 
  -5   6   8        2.53        5.46      6.70 o 
  -4   6   8      509.31      512.68     43.04 o 
  -3   6   8       12.12        8.79      6.26 o 
  -2   6   8       25.90       32.44      6.95 o 
  -1   6   8      246.58      219.31     14.91 o 
   0   6   8      420.07      440.68     20.33 o 
   1   6   8      251.08      231.74     15.32 o 
   2   6   8       55.88       35.29     11.43 o 
   3   6   8      176.93      188.31     16.62 o 
   4   6   8       29.60       18.56     12.90 o 
   5   6   8       41.76       43.37     14.44 o 
   6   6   8        5.35      -16.09     13.55 o 
  -8   7   8        2.78       -0.24     13.32 o 
  -7   7   8        8.18       18.21     13.38 o 
  -6   7   8      135.55      181.77     16.73 o 
  -5   7   8      293.61      293.43     19.92 o 
  -4   7   8       89.58       74.48     13.02 o 
  -3   7   8       30.41       23.33      7.85 o 
  -2   7   8       82.75       75.07     12.43 o 
  -1   7   8       20.16       27.52     11.55 o 
   0   7   8       66.33       56.15     12.49 o 
   1   7   8       10.61        9.13     10.37 o 
   2   7   8       84.35       73.65     14.32 o 
   3   7   8        1.94       -0.88     12.79 o 
   4   7   8       33.27       13.02     13.96 o 
   5   7   8        9.07       16.56     15.03 o 
  -5   8   8        7.26       22.33     14.44 o 
  -4   8   8       86.05       75.66     14.49 o 
  -1   8   8       55.90       57.10     13.43 o 
   0   8   8      148.95      124.03     14.73 o 
   1   8   8      102.75       66.46     14.79 o 
   2   8   8       15.74        3.24     13.73 o 
  -5  -8   9       31.87       -6.83     13.85 o 
  -4  -8   9       58.59       81.14     16.91 o 
  -3  -8   9      127.95      137.53     13.01 o 
  -2  -8   9       25.09        6.95      9.84 o 
  -1  -8   9        1.31       10.52     11.49 o 
   0  -8   9       20.06       22.74     10.47 o 
   1  -8   9       18.70        2.00      9.77 o 
  -8  -7   9       70.05       92.45     15.97 o 
  -7  -7   9       23.06       18.32     12.73 o 
  -6  -7   9       28.24       35.18     12.31 o 
  -4  -7   9        0.95       -0.35     11.02 o 
  -3  -7   9       80.67       70.35     13.32 o 
  -2  -7   9      127.24      162.28     12.39 o 
  -1  -7   9      107.77      109.80     10.65 o 
   0  -7   9       17.93       16.06      8.97 o 
   1  -7   9        2.75       18.20      8.82 o 
   2  -7   9      113.92      130.83     12.57 o 
   3  -7   9      253.56      276.75     14.56 o 
   4  -7   9       37.36       28.53     10.41 o 
  -9  -6   9       16.93       19.38      8.82 o 
  -8  -6   9      228.97      281.82     19.39 o 
  -7  -6   9       25.72       35.29     12.26 o 
  -6  -6   9      139.83      139.35     13.20 o 
  -5  -6   9      289.94      261.02     17.62 o 
  -4  -6   9      129.96      152.02     13.73 o 
  -3  -6   9      340.22      374.74     19.80 o 
  -2  -6   9       40.31       33.88     11.08 o 
  -1  -6   9      274.67      280.25     12.72 o 
   0  -6   9      108.12      105.20      9.67 o 
   1  -6   9      256.25      267.50     13.10 o 
   2  -6   9       77.08       81.09     15.70 o 
   3  -6   9       70.27       75.48     10.25 o 
   4  -6   9       57.40       68.43     10.18 o 
   5  -6   9       21.20       20.75      9.82 o 
   6  -6   9       50.34       58.50     12.34 o 
 -11  -5   9      150.90      177.86     12.73 o 
 -10  -5   9       49.55       54.88     20.24 o 
  -9  -5   9      208.80      201.01     15.53 o 
  -8  -5   9      115.44      127.27     12.40 o 
  -7  -5   9      341.68      355.46     15.38 o 
  -6  -5   9      167.24      174.43     17.88 o 
  -5  -5   9       27.59       31.82      9.55 o 
  -4  -5   9       41.92       58.83      7.17 o 
  -3  -5   9      241.54      232.86     10.05 o 
  -2  -5   9       65.18       56.09     10.13 o 
  -1  -5   9      423.56      483.51     19.15 o 
   0  -5   9      348.74      355.53     16.79 o 
   1  -5   9      585.76      614.33     16.62 o 
   2  -5   9       10.54       12.56      7.45 o 
   3  -5   9      503.39      517.92     15.90 o 
   4  -5   9      178.17      183.33     11.79 o 
   5  -5   9       77.58       72.00      9.96 o 
   6  -5   9       45.18       46.86     10.52 o 
   7  -5   9       61.66       68.70     16.56 o 
 -11  -4   9       17.85       20.00     19.27 o 
 -10  -4   9       58.41       60.30      9.63 o 
  -9  -4   9        5.50       13.34      7.32 o 
  -8  -4   9      139.41      145.98      9.56 o 
  -7  -4   9      139.00      137.13      8.58 o 
  -6  -4   9     1491.76     1547.71     32.08 o 
  -5  -4   9     1427.33     1455.37     22.42 o 
  -4  -4   9      158.26      163.12      6.30 o 
  -3  -4   9      135.29      144.32      7.38 o 
  -2  -4   9      691.39      758.99     14.32 o 
  -1  -4   9      985.71     1022.00     27.07 o 
   0  -4   9      454.62      481.61     13.45 o 
   1  -4   9      436.18      433.55     22.13 o 
   2  -4   9      545.59      546.62     14.46 o 
   3  -4   9      128.30      108.07      9.16 o 
   4  -4   9        2.98       -6.18      7.06 o 
   5  -4   9      122.52      117.61     10.08 o 
   6  -4   9      257.49      285.60     19.03 o 
   7  -4   9       79.91       81.78     14.08 o 
   8  -4   9        1.36       -0.29     14.73 o 
 -12  -3   9      223.62      254.02     13.87 o 
 -11  -3   9      465.27      475.50     16.28 o 
 -10  -3   9      296.37      267.63     23.75 o 
  -9  -3   9      155.49      168.54      9.99 o 
  -8  -3   9       99.34      110.93      9.22 o 
  -7  -3   9      924.71      964.52     17.63 o 
  -6  -3   9      821.40      847.19     12.23 o 
  -5  -3   9      329.95      359.93      8.13 o 
  -4  -3   9      313.68      329.07     10.69 o 
  -3  -3   9      205.67      221.81      6.12 o 
  -2  -3   9       98.59       96.17      8.13 o 
  -1  -3   9      102.69      108.27      6.20 o 
   0  -3   9     1325.17     1303.74     18.25 o 
   1  -3   9     1634.45     1608.31     22.79 o 
   2  -3   9      211.52      237.01     10.56 o 
   3  -3   9      914.54      976.99     18.95 o 
   4  -3   9      855.13      831.62     17.97 o 
   5  -3   9      127.46      133.75     12.73 o 
   6  -3   9      125.08      135.87     13.43 o 
   7  -3   9      126.83      115.31     14.14 o 
   8  -3   9       65.96       61.75     15.26 o 
 -12  -2   9       55.85       55.44      9.97 o 
 -11  -2   9      128.00      138.57     11.05 o 
 -10  -2   9      111.49      140.51     11.20 o 
  -9  -2   9       40.53       45.00      7.29 o 
  -8  -2   9      640.41      638.20     19.53 o 
  -7  -2   9      540.55      546.87     13.07 o 
  -6  -2   9     1420.72     1467.68     15.92 o 
  -5  -2   9     1806.61     1877.13     18.27 o 
  -4  -2   9     1777.56     1803.51     29.99 o 
  -3  -2   9     2518.16     2717.01     26.66 o 
  -2  -2   9      588.18      579.25      8.40 o 
  -1  -2   9     1102.92     1070.55     11.59 o 
   0  -2   9      323.71      310.69      9.56 o 
   1  -2   9      335.50      335.30      7.65 o 
   2  -2   9      826.29      820.78     11.69 o 
   3  -2   9      611.09      625.93     18.15 o 
   4  -2   9       85.31      101.29     10.61 o 
   5  -2   9      162.75      170.46     13.02 o 
   6  -2   9      104.04       99.99     11.73 o 
   7  -2   9      491.77      507.55     21.80 o 
   8  -2   9      114.38      133.16     16.03 o 
 -13  -1   9      124.23      118.67     11.21 o 
 -12  -1   9       60.66       67.81      9.28 o 
 -11  -1   9      114.59      124.06      9.66 o 
 -10  -1   9      316.99      295.28     12.48 o 
  -9  -1   9     2046.42     2026.89     42.84 o 
  -8  -1   9      535.75      533.24     27.96 o 
  -7  -1   9      460.44      456.97     12.28 o 
  -6  -1   9      126.79      140.65     11.78 o 
  -5  -1   9     1632.09     1614.83     16.06 o 
  -4  -1   9      776.62      778.45     10.13 o 
  -3  -1   9      514.36      523.52      9.72 o 
  -2  -1   9     2587.92     2446.56     21.34 o 
  -1  -1   9      847.94      822.07     10.42 o 
   0  -1   9      929.37      916.11     11.03 o 
   1  -1   9      137.27      126.61      5.91 o 
   2  -1   9     1401.98     1397.19     18.17 o 
   3  -1   9     2005.81     2121.14     33.06 o 
   4  -1   9      365.31      361.28     10.20 o 
   5  -1   9      126.84      122.26     10.78 o 
   6  -1   9      119.54      133.69     11.84 o 
   7  -1   9      177.67      225.67     15.20 o 
 -13   0   9        0.02       -7.92      9.38 o 
 -12   0   9        6.87       -3.85      8.50 o 
 -11   0   9      141.14      138.66     10.22 o 
 -10   0   9      134.75      131.16     17.15 o 
  -9   0   9       40.79       49.63      6.86 o 
  -8   0   9     1929.50     1890.21     66.38 o 
  -7   0   9     1094.38     1027.85     17.34 o 
  -6   0   9      163.35      160.70      7.56 o 
  -5   0   9       49.41       49.25      4.86 o 
  -4   0   9     3087.92     3062.11     32.36 o 
  -3   0   9     5306.39     5315.86     49.76 o 
  -2   0   9     1203.52     1121.89     15.75 o 
  -1   0   9       93.23       87.27      4.98 o 
   0   0   9        1.18        0.12      3.28 o 
   1   0   9      435.99      426.85      9.10 o 
   2   0   9      537.44      556.71     10.67 o 
   3   0   9      382.47      373.12     17.91 o 
   4   0   9      223.51      238.71      8.90 o 
   5   0   9     1085.44     1127.18     25.81 o 
 -13   1   9      120.38      126.51     12.08 o 
 -12   1   9       73.96       85.35      9.92 o 
 -11   1   9      126.92      136.26      9.75 o 
 -10   1   9      386.39      375.73     13.39 o 
  -9   1   9     1969.19     1893.09     27.02 o 
  -8   1   9      536.32      536.20     13.60 o 
  -7   1   9      462.69      438.39     12.00 o 
  -6   1   9      139.54      133.44      7.18 o 
  -5   1   9     1636.78     1527.09     20.91 o 
  -4   1   9      726.21      693.30     13.04 o 
  -3   1   9      401.43      398.38     15.00 o 
  -2   1   9     2678.06     2564.48     33.06 o 
  -1   1   9      888.34      898.92     14.28 o 
   0   1   9      934.06      881.55     26.01 o 
   1   1   9      170.20      152.39      5.92 o 
   2   1   9     1328.83     1335.17     29.79 o 
   3   1   9     2117.63     2214.35     38.48 o 
   4   1   9      461.94      436.73     16.62 o 
   5   1   9      142.52      158.32     12.61 o 
   6   1   9      133.71      122.62     12.26 o 
   7   1   9      173.60      166.28     14.26 o 
 -12   2   9       46.07       51.74      9.47 o 
 -11   2   9      122.83      123.60     10.18 o 
 -10   2   9      110.71      110.30     11.20 o 
  -9   2   9       43.65       47.75      7.26 o 
  -8   2   9      623.60      572.78     14.38 o 
  -7   2   9      549.50      513.21     13.22 o 
  -6   2   9     1404.31     1315.51     20.20 o 
  -5   2   9     1730.46     1667.81     22.98 o 
  -4   2   9     1785.59     1666.11     22.62 o 
  -3   2   9     2441.11     2510.31     29.55 o 
  -2   2   9      658.10      638.54     13.01 o 
  -1   2   9     1051.79     1004.28     20.06 o 
   0   2   9      305.32      290.23      8.92 o 
   1   2   9      309.54      277.76     13.43 o 
   2   2   9      884.34      834.45     22.15 o 
   3   2   9      589.80      585.51     19.92 o 
   4   2   9      162.40      159.74     12.14 o 
   5   2   9      101.11       92.86     11.02 o 
   6   2   9      101.55       89.27     11.73 o 
   7   2   9      441.65      448.28     21.86 o 
   8   2   9      121.77      110.18     15.50 o 
 -12   3   9      238.06      214.83     17.50 o 
 -11   3   9      485.60      433.31     21.09 o 
 -10   3   9      321.55      300.33     13.11 o 
  -9   3   9      122.65      121.79     10.13 o 
  -8   3   9      100.48       97.19     28.28 o 
  -7   3   9      909.79      871.84     37.09 o 
  -6   3   9      856.67      811.85     16.59 o 
  -5   3   9      309.25      317.82     20.65 o 
  -4   3   9      308.45      262.76     11.11 o 
  -3   3   9      240.44      231.10     13.17 o 
  -2   3   9      128.58      110.09      6.91 o 
  -1   3   9       93.02       83.54      6.52 o 
   0   3   9     1261.94     1181.84     18.62 o 
   1   3   9     1847.18     1736.61     35.00 o 
   2   3   9      256.15      245.41     13.91 o 
   3   3   9      852.46      886.48     25.28 o 
   4   3   9      903.73      861.44     25.51 o 
   5   3   9      189.43      189.02     15.32 o 
   6   3   9      142.11      178.71     16.03 o 
   7   3   9      118.17      110.30     15.38 o 
   8   3   9       48.91       47.02     14.97 o 
 -11   4   9       13.76       11.14     11.43 o 
 -10   4   9       92.59      103.94     13.32 o 
  -9   4   9        3.68        2.18      7.04 o 
  -8   4   9      146.35      139.65     16.29 o 
  -7   4   9      123.49      128.90      9.41 o 
  -6   4   9     1389.77     1286.34     21.93 o 
  -5   4   9     1407.84     1306.29     25.69 o 
  -4   4   9      104.30      107.15      7.89 o 
  -3   4   9      138.27      139.81      8.37 o 
  -2   4   9      631.82      637.77     21.74 o 
  -1   4   9     1084.06     1027.73     18.42 o 
   0   4   9      450.82      461.65     19.09 o 
   1   4   9      393.32      379.05     17.91 o 
   2   4   9      509.25      496.77     20.15 o 
   3   4   9      132.41      125.98     13.14 o 
   4   4   9        8.31       15.91      9.49 o 
   5   4   9      138.47      154.08     14.73 o 
   6   4   9      288.33      296.79     19.86 o 
   7   4   9       45.33       55.21     15.14 o 
   8   4   9        2.41        9.90     14.91 o 
 -11   5   9      157.66      160.86     16.97 o 
 -10   5   9       34.37       24.87     13.20 o 
  -9   5   9      210.56      216.83     17.91 o 
  -8   5   9      139.60      131.81     14.38 o 
  -7   5   9      367.75      374.99     28.84 o 
  -6   5   9      168.93      157.28     16.82 o 
  -5   5   9       11.85       13.97      7.05 o 
  -4   5   9       58.84       67.49      7.89 o 
  -3   5   9      224.16      205.45     10.00 o 
  -2   5   9       32.13       37.85      6.86 o 
  -1   5   9      478.10      455.38     13.26 o 
   0   5   9      421.11      358.95     17.68 o 
   1   5   9      566.50      532.01     21.62 o 
   2   5   9        7.38        0.00      9.02 o 
   3   5   9      536.99      521.11     22.51 o 
   4   5   9      145.81      136.82     14.44 o 
   5   5   9       93.80      100.82     15.38 o 
   6   5   9       48.60       34.76     14.85 o 
   7   5   9       58.26       64.76     15.50 o 
  -9   6   9       20.10       25.34     13.73 o 
  -8   6   9      226.09      228.85     18.97 o 
  -7   6   9       14.40        9.72     12.31 o 
  -6   6   9      122.41      106.30     13.73 o 
  -5   6   9      246.51      227.02     27.02 o 
  -4   6   9      181.84      186.42     18.38 o 
  -3   6   9      343.84      339.21     15.11 o 
  -2   6   9       40.26       33.92      7.95 o 
  -1   6   9      304.45      257.19     16.56 o 
   0   6   9       91.53       88.21     12.08 o 
   1   6   9      219.65      241.82     17.26 o 
   2   6   9       63.75       48.32     12.08 o 
   3   6   9       57.40       67.05     12.90 o 
   4   6   9       49.98       45.43     14.38 o 
   5   6   9       13.32       26.93     14.20 o 
   6   6   9       67.75       80.55     16.20 o 
  -8   7   9       76.18       66.64     16.62 o 
  -7   7   9       19.92       15.56     14.26 o 
  -6   7   9       40.16       47.26     13.32 o 
  -5   7   9        3.21       14.02     13.14 o 
  -4   7   9        6.93       18.71     14.20 o 
  -3   7   9       65.18       59.47      8.91 o 
  -2   7   9      164.11      169.28     14.91 o 
  -1   7   9       88.55       69.53     12.61 o 
   0   7   9       25.79       26.51     12.31 o 
   1   7   9        3.66       22.33     12.85 o 
   2   7   9      128.37      129.39     15.32 o 
   3   7   9      250.44      231.62     18.91 o 
   4   7   9       37.98       40.42     15.32 o 
  -5   8   9       36.72       16.09     13.38 o 
  -4   8   9       68.26       59.75     14.32 o 
  -2   8   9       17.86       24.57     12.90 o 
  -1   8   9        1.94       -6.42     12.43 o 
   0   8   9       18.45        9.55     12.96 o 
   1   8   9       12.73        7.60     13.85 o 
  -4  -8  10        6.96      -11.61     12.96 o 
  -3  -8  10        5.52        6.67     11.43 o 
  -2  -8  10       35.21       28.61     24.01 o 
  -1  -8  10       19.31       15.70     10.80 o 
   0  -8  10        3.08       16.64     10.91 o 
  -7  -7  10        3.92        6.42     12.49 o 
  -6  -7  10      132.37      141.88     15.56 o 
  -5  -7  10      114.46      124.56     15.50 o 
  -4  -7  10        3.69        2.36     12.85 o 
  -3  -7  10      156.37      150.55     16.09 o 
  -2  -7  10      408.44      429.77     30.05 o 
  -1  -7  10       73.10      114.99     11.68 o 
   0  -7  10       41.78       47.90     20.00 o 
   1  -7  10      123.16      141.05     12.12 o 
   2  -7  10       58.89       76.94     11.57 o 
   3  -7  10       12.59       12.68      9.96 o 
  -9  -6  10       56.84       57.74     15.67 o 
  -8  -6  10       21.22       22.15     11.96 o 
  -7  -6  10      322.29      336.56     20.56 o 
  -6  -6  10      116.23      102.33      9.64 o 
  -5  -6  10      215.85      219.52     11.00 o 
  -4  -6  10       34.00       35.88     11.20 o 
  -3  -6  10       14.89       18.86     11.55 o 
  -2  -6  10      175.51      174.53     15.97 o 
  -1  -6  10       41.45       49.45     11.93 o 
   0  -6  10       39.68       52.47      8.85 o 
   1  -6  10      151.72      151.94     11.24 o 
   2  -6  10        2.58       -2.61      8.84 o 
   3  -6  10       97.67      100.25     11.26 o 
   4  -6  10      105.54      107.62     11.62 o 
   5  -6  10        3.73       -5.44     12.76 o 
 -10  -5  10       87.57       93.42     10.52 o 
  -9  -5  10       41.02       42.58      8.62 o 
  -8  -5  10       95.93      110.22      9.50 o 
  -7  -5  10       14.49        7.48     10.78 o 
  -6  -5  10      380.23      375.59     12.67 o 
  -5  -5  10        4.53        5.19      8.90 o 
  -4  -5  10      748.83      800.00     16.75 o 
  -3  -5  10      824.18      824.14     24.81 o 
  -2  -5  10      263.49      285.06     17.21 o 
  -1  -5  10       11.63        6.13     10.02 o 
   0  -5  10      128.20      135.64      9.71 o 
   1  -5  10      336.80      363.60     17.88 o 
   2  -5  10      246.92      265.37     14.20 o 
   3  -5  10       66.79       66.57     16.20 o 
   4  -5  10      208.18      203.97     12.40 o 
   5  -5  10       53.47       62.45     11.52 o 
   6  -5  10       49.53       34.96     10.34 o 
 -11  -4  10       13.65       17.72      9.64 o 
 -10  -4  10      451.45      445.80     15.20 o 
  -9  -4  10      746.35      775.56     24.39 o 
  -8  -4  10      231.15      222.33     10.59 o 
  -7  -4  10      115.40      114.70      8.26 o 
  -6  -4  10       20.04       29.50      4.97 o 
  -5  -4  10      746.70      791.63     12.06 o 
  -4  -4  10      318.16      341.83     30.76 o 
  -3  -4  10      180.59      198.19      8.82 o 
  -2  -4  10      825.53      866.95     15.99 o 
  -1  -4  10      171.66      181.95     13.02 o 
   0  -4  10        4.60       -7.87      6.30 o 
   1  -4  10       43.76       44.08      7.05 o 
   2  -4  10      518.17      549.75     15.44 o 
   3  -4  10      670.38      705.16     24.45 o 
   4  -4  10       74.88       66.68      9.66 o 
   5  -4  10       20.06       10.15      8.26 o 
   6  -4  10        6.73       21.27     12.26 o 
   7  -4  10       74.53       54.03     15.26 o 
 -12  -3  10       29.06       33.14      9.57 o 
 -11  -3  10      220.16      224.98     12.34 o 
 -10  -3  10      210.49      211.22     11.64 o 
  -9  -3  10       13.99        4.33     10.05 o 
  -8  -3  10      439.41      454.23     22.42 o 
  -7  -3  10       98.21      109.66     15.20 o 
  -6  -3  10      266.25      277.56     11.22 o 
  -5  -3  10      300.23      320.84     14.60 o 
  -4  -3  10     2066.16     2170.53     20.70 o 
  -3  -3  10     1902.89     1975.75     19.04 o 
  -2  -3  10      170.87      193.23      9.12 o 
  -1  -3  10      123.83      128.24      8.34 o 
   0  -3  10      112.59       99.67      9.40 o 
   1  -3  10      740.60      735.67     15.64 o 
   2  -3  10      743.09      782.61     16.70 o 
   3  -3  10      293.46      290.81     12.46 o 
   4  -3  10      543.40      583.74     20.74 o 
   5  -3  10       28.63        9.43     11.08 o 
   6  -3  10       10.69       14.55     12.08 o 
   7  -3  10        8.15       -4.01     12.73 o 
   8  -3  10       49.56       40.07     13.73 o 
 -12  -2  10      190.01      186.22     14.26 o 
 -11  -2  10      143.85      150.46     11.14 o 
 -10  -2  10      571.23      577.66     16.57 o 
  -9  -2  10      504.03      528.33     14.74 o 
  -8  -2  10      532.92      534.53     14.23 o 
  -7  -2  10     1589.35     1650.85     23.45 o 
  -6  -2  10      269.84      270.23     13.96 o 
  -5  -2  10      348.05      344.12      7.79 o 
  -4  -2  10      411.34      410.77      8.11 o 
  -3  -2  10      299.64      303.43      7.01 o 
  -2  -2  10     1778.59     1850.51     17.75 o 
  -1  -2  10       57.64       53.52      5.64 o 
   0  -2  10     1185.20     1197.62     18.39 o 
   1  -2  10      737.59      744.72     19.97 o 
   2  -2  10      930.42      914.72     17.24 o 
   3  -2  10      302.52      313.11     14.38 o 
   4  -2  10     1033.59     1096.36     25.93 o 
   5  -2  10      236.30      231.68     14.67 o 
   6  -2  10      111.46      113.37     13.14 o 
   7  -2  10      120.69      144.18     14.20 o 
 -13  -1  10      315.40      318.71     25.54 o 
 -12  -1  10      401.35      423.44     21.92 o 
 -11  -1  10       77.01       76.36     11.34 o 
 -10  -1  10       75.59       78.42      9.04 o 
  -9  -1  10        3.83        5.83      6.56 o 
  -8  -1  10      510.64      499.95     13.54 o 
  -7  -1  10       97.93      108.37      7.09 o 
  -6  -1  10     1807.07     1834.94     24.04 o 
  -5  -1  10     2181.88     2173.20     23.17 o 
  -4  -1  10      765.51      783.30     10.80 o 
  -3  -1  10     1075.34     1068.61     13.50 o 
  -2  -1  10     2005.58     2002.12     19.13 o 
  -1  -1  10     2353.38     2269.71     20.92 o 
   0  -1  10      415.05      407.95      8.82 o 
   1  -1  10      648.85      631.82     11.95 o 
   2  -1  10      677.76      675.51     12.62 o 
   3  -1  10      186.78      177.50     13.58 o 
   4  -1  10      979.93     1018.00     23.92 o 
   5  -1  10       47.30       50.02      9.60 o 
 -13   0  10        7.17       20.97     10.02 o 
 -12   0  10      472.15      456.62     15.81 o 
 -11   0  10      348.19      388.52     34.56 o 
 -10   0  10        4.85       -6.00      6.12 o 
  -9   0  10       32.30       33.62      9.02 o 
  -8   0  10      745.90      755.96     16.36 o 
  -7   0  10     2497.47     2489.11     55.15 o 
  -6   0  10     1110.52     1096.84     17.89 o 
  -5   0  10       49.74       47.44      5.31 o 
  -4   0  10      189.74      181.67      7.93 o 
  -3   0  10       20.10       12.74      4.11 o 
  -2   0  10     1497.88     1556.94     20.00 o 
  -1   0  10      320.48      305.73     12.55 o 
   0   0  10     3216.23     3187.64     52.85 o 
   1   0  10      819.02      800.18     13.17 o 
   2   0  10       71.66       80.75      5.67 o 
   3   0  10        1.04        9.08      4.98 o 
   4   0  10     3433.25     3573.03     55.03 o 
   5   0  10       11.15       14.44      8.48 o 
 -13   1  10      293.66      296.55     15.24 o 
 -12   1  10      370.65      394.44     24.13 o 
 -11   1  10       71.77       71.78     16.47 o 
 -10   1  10       53.87       46.40     12.99 o 
  -9   1  10        4.81       31.21      6.77 o 
  -8   1  10      519.12      483.78     19.09 o 
  -7   1  10       94.29       79.90      7.05 o 
  -6   1  10     1785.40     1668.19     23.32 o 
  -5   1  10     2060.71     1988.14     25.56 o 
  -4   1  10      848.05      823.12     15.05 o 
  -3   1  10     1010.13      975.35     16.00 o 
  -2   1  10     1989.28     1958.80     24.46 o 
  -1   1  10     2255.45     2102.51     25.26 o 
   0   1  10      395.26      385.03     10.90 o 
   1   1  10      602.54      547.86     17.74 o 
   2   1  10      669.34      678.02     20.27 o 
   3   1  10      197.99      201.87     13.91 o 
   4   1  10      976.96      932.15     25.22 o 
   5   1  10       45.84       31.64      9.78 o 
   6   1  10      124.27      124.74     13.14 o 
 -12   2  10      187.93      188.67     13.52 o 
 -11   2  10      182.21      192.05     11.62 o 
 -10   2  10      609.95      547.20     15.87 o 
  -9   2  10      545.51      530.34     22.04 o 
  -8   2  10      569.33      556.53     14.89 o 
  -7   2  10     1597.07     1460.44     22.73 o 
  -6   2  10      258.05      249.51     10.38 o 
  -5   2  10      414.77      390.49     11.73 o 
  -4   2  10      454.90      446.52     12.09 o 
  -3   2  10      393.12      357.00     16.97 o 
  -2   2  10     1675.31     1637.83     22.65 o 
  -1   2  10       86.10       85.80      6.21 o 
   0   2  10     1238.34     1205.98     24.51 o 
   1   2  10      708.67      645.02     20.03 o 
   2   2  10      831.01      783.90     22.33 o 
   3   2  10      364.68      335.97     15.97 o 
   4   2  10      872.59      845.18     24.57 o 
   5   2  10      363.19      360.43     19.03 o 
   6   2  10      117.63      111.36     13.96 o 
   7   2  10      150.16      132.69     15.56 o 
   8   2  10       58.93       56.27     14.44 o 
 -12   3  10       18.62        8.13     12.96 o 
 -11   3  10      206.66      209.13     12.54 o 
 -10   3  10      176.27      180.48     11.09 o 
  -9   3  10       32.05       27.74      7.51 o 
  -8   3  10      459.33      458.30     14.31 o 
  -7   3  10       99.12       79.61     15.17 o 
  -6   3  10      219.19      199.08      9.78 o 
  -5   3  10      311.61      292.50     11.31 o 
  -4   3  10     2111.20     1997.21     53.03 o 
  -3   3  10     1755.48     1623.14     23.76 o 
  -2   3  10      123.89      120.44      7.48 o 
  -1   3  10      211.13      190.88      9.02 o 
   0   3  10      150.03      142.64      7.99 o 
   1   3  10      671.69      647.26     21.86 o 
   2   3  10      694.27      653.45     21.39 o 
   3   3  10      294.31      270.39     16.09 o 
   4   3  10      529.03      529.65     22.04 o 
   5   3  10       39.54       32.29     11.84 o 
   6   3  10        4.11        1.53     11.90 o 
   7   3  10        2.68       18.97     13.38 o 
   8   3  10       67.04       58.69     15.97 o 
 -11   4  10        7.52       10.13     11.73 o 
 -10   4  10      444.74      394.37     20.98 o 
  -9   4  10      792.12      734.76     18.83 o 
  -8   4  10      205.05      172.14     11.03 o 
  -7   4  10      113.57       93.22      8.97 o 
  -6   4  10       18.95       20.93      6.62 o 
  -5   4  10      828.83      794.83     18.56 o 
  -4   4  10      248.24      257.02     11.30 o 
  -3   4  10      209.83      206.03     15.03 o 
  -2   4  10      743.22      737.12     16.02 o 
  -1   4  10      172.69      151.64      8.89 o 
   0   4  10       15.20       29.46      9.90 o 
   1   4  10       64.38       62.87     11.49 o 
   2   4  10      341.28      316.06     17.21 o 
   3   4  10      735.75      694.40     24.92 o 
   4   4  10       84.99       78.13     12.37 o 
   5   4  10       22.12       23.98     11.90 o 
   6   4  10        3.96        0.77     13.08 o 
   7   4  10       96.62      106.88     16.32 o 
 -10   5  10       86.13       75.95     14.14 o 
  -9   5  10       46.49       31.58     13.61 o 
  -8   5  10      108.76       96.02      9.80 o 
  -7   5  10       11.74       19.95      7.67 o 
  -6   5  10      382.34      353.63     17.12 o 
  -5   5  10       22.28       30.57      7.80 o 
  -4   5  10      730.33      709.79     17.72 o 
  -3   5  10      919.42      906.16     19.31 o 
  -2   5  10      320.80      314.25     12.70 o 
  -1   5  10        1.92        0.89      6.39 o 
   0   5  10      116.87      129.92     14.14 o 
   1   5  10      381.37      368.03     19.03 o 
   2   5  10      224.54      217.19     17.15 o 
   3   5  10       59.47       62.34     12.08 o 
   4   5  10      221.39      202.69     16.79 o 
   5   5  10       53.18       77.89     14.44 o 
   6   5  10       50.41       56.74     16.14 o 
  -9   6  10       60.73       53.68     15.38 o 
  -8   6  10       27.69       21.92     13.91 o 
  -7   6  10      297.64      276.52     18.86 o 
  -6   6  10      127.93      127.10     28.61 o 
  -5   6  10      178.03      171.74     13.23 o 
  -4   6  10       10.60        7.21      7.93 o 
  -3   6  10       26.22       19.65      7.63 o 
  -2   6  10      145.24      142.72     10.18 o 
  -1   6  10       40.37       30.52     12.02 o 
   0   6  10       16.65       18.62     11.84 o 
   1   6  10      132.35      150.60     15.14 o 
   2   6  10       14.15       14.67     11.55 o 
   3   6  10       74.56       96.51     15.73 o 
   4   6  10      127.93      134.05     17.85 o 
   5   6  10        0.38       -2.95     13.96 o 
  -7   7  10        7.20       31.05     13.85 o 
  -6   7  10      125.42      133.81     17.85 o 
  -5   7  10      157.09      139.12     16.20 o 
  -4   7  10        4.16       -0.28      8.62 o 
  -3   7  10      151.00      131.48     10.98 o 
  -2   7  10      404.11      379.10     22.04 o 
  -1   7  10      110.23      122.32     15.61 o 
   0   7  10       41.77       36.06     13.96 o 
   1   7  10      138.71      135.82     17.15 o 
   2   7  10       59.13       42.31     13.61 o 
   3   7  10       10.26       15.38     13.61 o 
  -4   8  10        3.71       -0.82     12.85 o 
  -2   8  10       28.64       20.39     13.85 o 
  -1   8  10       14.07       15.67     12.49 o 
   0   8  10       12.08       31.64     14.55 o 
  -7  -7  11        9.93       11.96     13.38 o 
  -6  -7  11        3.55       -5.07     12.96 o 
  -5  -7  11      353.17      380.99     22.98 o 
  -4  -7  11        3.43        7.37     13.55 o 
  -3  -7  11       71.80       69.35     13.91 o 
  -2  -7  11       51.62       55.78     11.05 o 
  -1  -7  11       58.92       46.70     22.80 o 
   0  -7  11       53.70       50.36     14.76 o 
   1  -7  11       25.27       13.73     10.38 o 
   2  -7  11        4.76       -0.15     10.68 o 
  -9  -6  11       52.54       58.10     15.56 o 
  -8  -6  11       69.04       68.59     14.97 o 
  -7  -6  11       21.19        8.48      8.46 o 
  -6  -6  11       28.17       21.28      8.46 o 
  -5  -6  11       50.31       47.20     12.02 o 
  -4  -6  11      118.79      189.08     15.44 o 
  -3  -6  11      398.48      389.42     20.15 o 
  -2  -6  11      177.09      207.64     16.62 o 
  -1  -6  11       83.91       82.58     10.13 o 
   0  -6  11      267.04      288.52     14.94 o 
   1  -6  11       75.28       89.18     10.40 o 
   2  -6  11        2.97        5.55      9.03 o 
   3  -6  11       74.72       68.47     11.07 o 
   4  -6  11       19.89       20.04     13.94 o 
 -10  -5  11       71.38       44.56      9.68 o 
  -9  -5  11       80.04       91.04     16.70 o 
  -8  -5  11      173.71      170.70     15.85 o 
  -7  -5  11      505.81      517.02     22.54 o 
  -6  -5  11      142.61      143.36      9.66 o 
  -5  -5  11      376.73      404.30     13.46 o 
  -4  -5  11       53.78       59.02      7.76 o 
  -3  -5  11      547.49      553.57     20.98 o 
  -2  -5  11      384.14      398.49     18.91 o 
  -1  -5  11      261.13      268.68     17.44 o 
   0  -5  11      473.94      476.66     22.48 o 
   1  -5  11       39.22       43.33      8.78 o 
   2  -5  11       21.53       14.05      8.57 o 
   3  -5  11      191.56      177.50     12.27 o 
   4  -5  11      307.69      345.07     16.18 o 
   5  -5  11       40.89       46.94     10.55 o 
   6  -5  11        8.11       -1.36     13.55 o 
 -11  -4  11       31.87       25.07     10.06 o 
 -10  -4  11       30.60       34.97      9.78 o 
  -9  -4  11      123.82      146.44     10.35 o 
  -8  -4  11      237.29      255.47     11.53 o 
  -7  -4  11       11.90       11.02      6.20 o 
  -6  -4  11      123.86      124.53      8.41 o 
  -5  -4  11      896.53      943.57     20.18 o 
  -4  -4  11      127.13      142.16      8.72 o 
  -3  -4  11      128.64      147.14      8.52 o 
  -2  -4  11      507.62      556.99     20.92 o 
  -1  -4  11     1025.14     1118.93     29.34 o 
   0  -4  11       85.36       92.46      8.80 o 
   1  -4  11       23.00       22.11      7.10 o 
   2  -4  11      211.96      223.55     11.38 o 
   3  -4  11       47.96       45.93      8.89 o 
   4  -4  11       70.99       90.49     10.40 o 
   5  -4  11      116.77      117.96     14.44 o 
   6  -4  11       18.43       27.63     14.38 o 
   7  -4  11       50.21       46.96     15.67 o 
 -12  -3  11       89.25      107.34     11.17 o 
 -11  -3  11      147.60      154.88     11.61 o 
 -10  -3  11       61.89       70.56     19.71 o 
  -9  -3  11       33.52       43.38      7.53 o 
  -8  -3  11      589.39      602.33     15.30 o 
  -7  -3  11     1305.91     1392.05     21.74 o 
  -6  -3  11      762.77      778.52     17.70 o 
  -5  -3  11      802.69      852.93     12.52 o 
  -4  -3  11      819.80      873.56     16.11 o 
  -3  -3  11      978.24     1022.21     56.24 o 
  -2  -3  11      395.49      391.94     14.73 o 
  -1  -3  11      353.59      355.54     11.21 o 
   0  -3  11     1153.77     1176.73     29.93 o 
   1  -3  11      283.84      283.49     11.43 o 
   2  -3  11      650.27      659.29     16.07 o 
   3  -3  11      592.94      631.02     17.07 o 
   4  -3  11      665.33      633.88     22.15 o 
   5  -3  11      405.78      428.30     21.57 o 
   6  -3  11       10.90       14.44     12.37 o 
   7  -3  11        5.65       22.27     13.85 o 
 -12  -2  11      215.75      205.61     15.35 o 
 -11  -2  11      509.68      500.48     25.72 o 
 -10  -2  11       96.74      104.69      9.45 o 
  -9  -2  11      210.87      202.85     17.53 o 
  -8  -2  11      372.56      380.81     12.76 o 
  -7  -2  11      150.80      151.65      8.46 o 
  -6  -2  11      721.05      765.78     15.28 o 
  -5  -2  11      536.53      555.28     10.18 o 
  -4  -2  11      557.98      584.11      9.95 o 
  -3  -2  11      576.09      579.66     11.21 o 
  -2  -2  11     1170.70     1203.65     18.92 o 
  -1  -2  11      816.21      789.98     27.96 o 
   0  -2  11       93.25       95.82     23.19 o 
   1  -2  11      417.31      428.31     11.90 o 
   2  -2  11      270.30      293.67     15.03 o 
   3  -2  11      217.32      200.87     12.96 o 
   4  -2  11      172.24      183.95     12.79 o 
   5  -2  11      471.89      489.11     20.62 o 
   6  -2  11      148.26      155.26     14.44 o 
 -12  -1  11       61.35       78.27     15.58 o 
 -11  -1  11       68.96       49.16     12.40 o 
 -10  -1  11      634.90      650.99     17.46 o 
  -9  -1  11      899.22      911.63     18.79 o 
  -8  -1  11      329.56      329.03     12.35 o 
  -7  -1  11      268.30      274.74     10.38 o 
  -6  -1  11      866.41      875.55     16.39 o 
  -5  -1  11     4100.06     4111.19     80.75 o 
  -4  -1  11     1085.23     1112.90     13.72 o 
  -3  -1  11      134.17      131.57      7.26 o 
  -2  -1  11       82.29       71.91      9.42 o 
  -1  -1  11       11.92        8.33      8.40 o 
   0  -1  11      205.17      197.89      6.92 o 
   1  -1  11      366.41      335.93      9.76 o 
   2  -1  11      841.59      808.48     14.43 o 
   3  -1  11     5488.10     5891.21     77.66 o 
   4  -1  11      253.60      247.71     14.61 o 
 -12   0  11       33.44       23.46     13.32 o 
 -11   0  11     1441.67     1380.45     25.43 o 
 -10   0  11      210.75      227.05     11.22 o 
  -9   0  11        9.68        4.78      6.85 o 
  -8   0  11      274.60      280.72     19.65 o 
  -7   0  11       38.51       39.18      6.05 o 
  -6   0  11      250.09      261.40     12.49 o 
  -5   0  11       63.77       64.67      6.02 o 
  -4   0  11     2279.23     2221.73     27.10 o 
  -3   0  11     2537.03     2536.02     65.29 o 
  -2   0  11      320.38      360.24     15.35 o 
  -1   0  11        5.80        2.25      4.12 o 
   0   0  11      357.65      316.12     15.47 o 
   1   0  11      765.49      783.35     13.57 o 
   2   0  11        5.85       13.72      6.98 o 
   3   0  11      112.53      122.73     10.84 o 
   4   0  11       79.33       81.78     10.78 o 
 -12   1  11       64.13       64.92      9.73 o 
 -11   1  11       85.40       75.49      9.04 o 
 -10   1  11      641.85      628.05     16.62 o 
  -9   1  11      891.84      876.96     41.07 o 
  -8   1  11      299.93      297.53     11.35 o 
  -7   1  11      280.63      245.66     10.57 o 
  -6   1  11      911.34      892.18     32.08 o 
  -5   1  11     4065.67     3885.51     41.80 o 
  -4   1  11     1257.06     1252.80     19.56 o 
  -3   1  11      151.22      147.50      7.62 o 
  -2   1  11      125.68      127.28      6.92 o 
  -1   1  11        6.67        2.63      4.35 o 
   0   1  11      225.25      195.76     10.34 o 
   1   1  11      393.97      360.66     16.50 o 
   2   1  11     1104.92     1033.49     26.04 o 
   3   1  11     5167.04     5088.04     74.60 o 
   4   1  11      230.55      229.85     14.97 o 
   5   1  11      167.50      185.72     14.61 o 
   6   1  11      199.81      205.40     15.67 o 
 -12   2  11      230.24      213.42     15.38 o 
 -11   2  11      429.06      420.31     15.79 o 
 -10   2  11      132.40      143.68     10.38 o 
  -9   2  11      184.33      161.33     18.77 o 
  -8   2  11      361.39      342.26     22.27 o 
  -7   2  11      132.18      120.52      8.58 o 
  -6   2  11      533.11      483.95     20.50 o 
  -5   2  11      639.55      619.06     33.44 o 
  -4   2  11      474.77      460.48     12.54 o 
  -3   2  11      474.75      463.55     12.72 o 
  -2   2  11     1291.97     1276.17     20.08 o 
  -1   2  11      882.90      858.96     16.26 o 
   0   2  11      122.10      113.76      7.32 o 
   1   2  11      468.78      476.50     18.50 o 
   2   2  11      333.75      309.99     17.03 o 
   3   2  11      136.79      157.15     12.79 o 
   4   2  11      141.22      135.99     13.61 o 
   5   2  11      509.21      471.73     21.62 o 
   6   2  11      139.76      167.52     15.08 o 
   7   2  11       19.94       25.40     13.61 o 
 -12   3  11      102.57       78.60     14.44 o 
 -11   3  11      152.22      147.58     11.79 o 
 -10   3  11       56.32       64.37      9.03 o 
  -9   3  11       38.36       48.68      8.29 o 
  -8   3  11      573.23      554.18     15.87 o 
  -7   3  11     1412.05     1335.45     74.95 o 
  -6   3  11      697.30      677.61     53.65 o 
  -5   3  11      754.55      746.53     48.96 o 
  -4   3  11      858.28      868.06     27.25 o 
  -3   3  11     1035.07      985.06     18.61 o 
  -2   3  11      457.24      403.12     12.47 o 
  -1   3  11      353.54      330.28     14.73 o 
   0   3  11     1210.23     1135.90     29.11 o 
   1   3  11      230.44      219.84     14.97 o 
   2   3  11      752.21      638.36     22.27 o 
   3   3  11      504.06      524.05     21.09 o 
   4   3  11      594.98      580.79     22.92 o 
   5   3  11      357.45      343.16     20.86 o 
   6   3  11        6.20       11.08     11.78 o 
   7   3  11        6.73      -17.03     13.61 o 
 -11   4  11       30.48       16.91     13.26 o 
 -10   4  11       31.86       17.59      8.89 o 
  -9   4  11      117.19      102.93     10.09 o 
  -8   4  11      221.25      227.00     16.00 o 
  -7   4  11        4.65       -0.70      9.99 o 
  -6   4  11      144.56      155.80     10.39 o 
  -5   4  11      841.65      809.68     18.35 o 
  -4   4  11      107.74       92.46      8.56 o 
  -3   4  11      149.04      134.78      9.72 o 
  -2   4  11      645.27      613.45     28.08 o 
  -1   4  11     1067.14      991.26     31.91 o 
   0   4  11      125.40      117.43     12.73 o 
   1   4  11       24.24       29.23     11.08 o 
   2   4  11      208.49      185.96     14.79 o 
   3   4  11       63.92       50.91     12.85 o 
   4   4  11       56.23       49.38     13.02 o 
   5   4  11      129.93      112.78     16.26 o 
   6   4  11       29.55       35.94     13.55 o 
   7   4  11       57.00       57.74     17.32 o 
 -10   5  11       62.84       59.75     14.44 o 
  -9   5  11       69.24       71.71     14.73 o 
  -8   5  11      157.77      176.99     19.92 o 
  -7   5  11      519.71      458.26     16.01 o 
  -6   5  11      104.70      109.21     14.20 o 
  -5   5  11      405.23      410.39     14.85 o 
  -4   5  11       42.23       37.25      7.89 o 
  -3   5  11      531.60      484.43     15.42 o 
  -2   5  11      355.93      332.36     13.41 o 
  -1   5  11      222.30      205.69     10.95 o 
   0   5  11      443.57      428.78     22.10 o 
   1   5  11       44.31       30.23     11.43 o 
   2   5  11       17.58       -1.30     10.37 o 
   3   5  11      214.58      176.12     17.38 o 
   4   5  11      255.73      253.95     19.97 o 
   5   5  11       29.16       38.36     15.26 o 
   6   5  11        6.73        4.71     14.02 o 
  -9   6  11       58.02       52.62     14.26 o 
  -8   6  11       91.09       99.05     15.56 o 
  -7   6  11       22.55       20.33     12.37 o 
  -6   6  11       46.93       31.72      9.17 o 
  -5   6  11       35.14       23.33     10.58 o 
  -4   6  11      131.42      144.30     10.67 o 
  -3   6  11      372.94      328.55     14.48 o 
  -2   6  11      213.44      190.43     11.68 o 
  -1   6  11       81.55       79.43     13.55 o 
   0   6  11      288.72      309.40     21.21 o 
   1   6  11      102.39      110.07     16.09 o 
   2   6  11        3.18        6.42     13.26 o 
   3   6  11       76.63       50.73     13.85 o 
   4   6  11       26.23       14.61     13.43 o 
  -7   7  11       12.50        1.53     14.44 o 
  -6   7  11       11.09       -7.84     12.67 o 
  -5   7  11      333.12      304.05     14.67 o 
  -4   7  11        8.95        4.95      8.94 o 
  -3   7  11       61.96       50.96      9.42 o 
  -2   7  11       37.31       36.94     14.02 o 
  -1   7  11       52.11       43.66     14.44 o 
   0   7  11       46.40       44.60     13.67 o 
   1   7  11       19.06       11.55     13.02 o 
   2   7  11       14.58       14.38     14.79 o 
  -6  -7  12        0.71       -4.77     12.31 o 
  -5  -7  12        8.52       -4.01     13.49 o 
  -4  -7  12      207.56      212.59     19.62 o 
  -3  -7  12       49.62       42.60     14.14 o 
  -2  -7  12       64.44       88.69     11.99 o 
  -1  -7  12      129.39      149.42     37.09 o 
   0  -7  12      101.86      115.32     12.69 o 
   1  -7  12       11.97        4.90     10.47 o 
  -8  -6  12      120.83      126.33     17.26 o 
  -7  -6  12       60.04       61.22      9.92 o 
  -6  -6  12      135.61      139.06     14.73 o 
  -5  -6  12      205.36      192.26     15.97 o 
  -4  -6  12       13.71        4.18     12.37 o 
  -3  -6  12       16.36       15.97     12.73 o 
  -2  -6  12       11.04        7.90     11.78 o 
  -1  -6  12      111.87      126.65     11.87 o 
   0  -6  12      173.89      170.19     12.78 o 
   1  -6  12       24.07       33.70      9.76 o 
   2  -6  12       36.65       52.96     11.31 o 
   3  -6  12       14.47       19.89      9.83 o 
 -10  -5  12       55.63       25.81     14.26 o 
  -9  -5  12       29.32       37.18     13.26 o 
  -8  -5  12       88.43       94.75     15.32 o 
  -7  -5  12      140.22      152.02     16.09 o 
  -6  -5  12      182.92      202.66     10.74 o 
  -5  -5  12       13.72       15.32      7.48 o 
  -4  -5  12      701.08      803.34     25.81 o 
  -3  -5  12      246.73      257.19     16.97 o 
  -2  -5  12       39.82       40.77     11.61 o 
  -1  -5  12      165.24      189.20     16.03 o 
   0  -5  12      175.72      173.01     11.27 o 
   1  -5  12      407.95      450.43     16.38 o 
   2  -5  12      135.09      145.10     13.99 o 
   3  -5  12       40.71       49.34     10.02 o 
   4  -5  12      121.04      169.33     32.85 o 
   5  -5  12       32.03       34.07     11.02 o 
 -11  -4  12        9.11       18.73      9.80 o 
 -10  -4  12      363.44      403.51     15.56 o 
  -9  -4  12      100.00      104.97      9.34 o 
  -8  -4  12       27.24       23.83      7.54 o 
  -7  -4  12      217.59      199.86     16.38 o 
  -6  -4  12      142.16      152.27      9.35 o 
  -5  -4  12     1176.07     1209.55     21.39 o 
  -4  -4  12       44.34       53.89      7.58 o 
  -3  -4  12       29.40       32.77      6.60 o 
  -2  -4  12      153.54      159.15     14.26 o 
  -1  -4  12      384.54      430.07     19.74 o 
   0  -4  12      358.16      385.43     22.60 o 
   1  -4  12      253.13      278.44     19.53 o 
   2  -4  12      263.46      299.25     13.42 o 
   3  -4  12      128.70      146.36     11.05 o 
   4  -4  12      143.42      157.85     15.26 o 
   5  -4  12       21.75       20.39     12.55 o 
   6  -4  12      140.25      140.41     16.79 o 
 -11  -3  12      434.80      450.82     16.47 o 
 -10  -3  12      178.82      183.58     11.82 o 
  -9  -3  12      172.99      182.53     10.93 o 
  -8  -3  12       13.30       20.48      7.04 o 
  -7  -3  12       92.37      105.18      8.19 o 
  -6  -3  12     1005.46     1040.62     25.96 o 
  -5  -3  12       57.68       58.95      7.24 o 
  -4  -3  12     2402.14     2574.78     31.89 o 
  -3  -3  12      602.89      622.79     20.89 o 
  -2  -3  12      111.70      117.78      9.02 o 
  -1  -3  12      152.01      179.36      8.81 o 
   0  -3  12      252.77      257.13     11.97 o 
   1  -3  12      706.23      684.92     16.66 o 
   2  -3  12      232.04      252.95     11.93 o 
   3  -3  12       43.17       42.90     11.61 o 
   4  -3  12       64.62       96.04     13.61 o 
   5  -3  12       52.89       60.40     13.61 o 
   6  -3  12       97.59      138.94     16.67 o 
   7  -3  12       43.04       51.44     15.56 o 
 -12  -2  12       95.39       94.48     11.32 o 
 -11  -2  12        0.37        2.41      8.43 o 
 -10  -2  12      438.65      453.43     15.48 o 
  -9  -2  12      269.32      266.42     11.72 o 
  -8  -2  12      380.59      391.96     13.07 o 
  -7  -2  12      174.38      206.37     10.07 o 
  -6  -2  12      713.99      750.60     21.65 o 
  -5  -2  12     1540.51     1583.34     17.84 o 
  -4  -2  12     1336.39     1379.89     16.24 o 
  -3  -2  12      429.40      446.06     12.33 o 
  -2  -2  12      614.10      640.45     14.69 o 
  -1  -2  12      317.32      320.81     11.79 o 
   0  -2  12      350.53      341.88     11.69 o 
   1  -2  12      113.11      126.86     10.96 o 
   2  -2  12      482.07      453.82     17.97 o 
   3  -2  12      134.88      141.00     11.67 o 
   4  -2  12      444.34      455.41     19.86 o 
   5  -2  12       68.56       81.84     12.90 o 
 -12  -1  12      101.82       97.93     10.59 o 
 -11  -1  12       74.39       90.23     17.06 o 
 -10  -1  12      149.10      140.59     10.78 o 
  -9  -1  12      769.18      752.16     17.37 o 
  -8  -1  12      225.01      215.98     21.51 o 
  -7  -1  12       33.82       30.84      6.17 o 
  -6  -1  12     2222.06     2215.10     28.41 o 
  -5  -1  12      122.61      119.04      7.29 o 
  -4  -1  12     1694.39     1674.47     18.43 o 
  -3  -1  12      171.70      171.30      6.68 o 
  -2  -1  12     1712.14     1665.54     30.34 o 
  -1  -1  12     1465.56     1449.12     19.13 o 
   0  -1  12      286.06      276.93     15.03 o 
   1  -1  12      106.97      113.58      9.81 o 
   2  -1  12       72.24       65.89      6.60 o 
   3  -1  12      386.97      448.34     17.15 o 
 -12   0  12       84.15       87.16     10.44 o 
 -11   0  12       17.95       28.81      8.41 o 
 -10   0  12      192.84      192.47     11.23 o 
  -9   0  12        8.70       13.36      6.98 o 
  -8   0  12      417.36      406.00     13.25 o 
  -7   0  12     1716.57     1699.24     27.49 o 
  -6   0  12     1689.36     1670.71     29.23 o 
  -5   0  12       33.68       23.33      7.57 o 
  -4   0  12     1120.16     1081.71     33.53 o 
  -3   0  12     1978.06     1885.14     24.48 o 
  -2   0  12      944.81      898.09     15.47 o 
  -1   0  12       98.00       89.43      6.12 o 
   0   0  12      296.52      297.66      9.26 o 
   1   0  12       24.11       28.69      5.16 o 
   2   0  12      393.31      369.68     16.79 o 
   3   0  12       10.25       10.72      8.60 o 
   4   0  12      288.80      299.32     17.21 o 
 -12   1  12      115.83      117.61     11.79 o 
 -11   1  12       54.29       51.91      8.81 o 
 -10   1  12      131.85      129.64     12.64 o 
  -9   1  12      791.78      761.73     32.44 o 
  -8   1  12      228.53      210.48     10.25 o 
  -7   1  12       40.43       42.35      6.81 o 
  -6   1  12     2215.99     2176.91     29.14 o 
  -5   1  12      118.56      135.53      8.48 o 
  -4   1  12     1709.13     1655.31     45.55 o 
  -3   1  12      127.48      131.39      8.46 o 
  -2   1  12     1691.80     1661.30     23.14 o 
  -1   1  12     1510.85     1470.81     21.13 o 
   0   1  12      301.51      295.26      9.87 o 
   1   1  12      104.18      109.54     10.78 o 
   2   1  12       50.85       48.73     10.08 o 
   3   1  12      387.40      398.73     18.50 o 
   4   1  12       40.60       34.53     10.96 o 
   5   1  12      112.83       86.26     12.79 o 
 -12   2  12       77.26       67.39     15.61 o 
 -11   2  12        0.19        2.17      8.23 o 
 -10   2  12      496.34      487.14     15.66 o 
  -9   2  12      272.30      256.96     21.39 o 
  -8   2  12      451.69      423.88     18.15 o 
  -7   2  12      252.32      255.51     11.73 o 
  -6   2  12      503.98      488.10     13.75 o 
  -5   2  12     1564.78     1528.34     37.44 o 
  -4   2  12     1103.15     1073.63     19.26 o 
  -3   2  12      453.10      443.58     12.76 o 
  -2   2  12      693.95      647.64     14.48 o 
  -1   2  12      319.73      311.59     11.28 o 
   0   2  12      269.83      273.99     10.76 o 
   1   2  12      139.62      129.57     13.08 o 
   2   2  12      470.21      441.03     20.09 o 
   3   2  12      159.37      144.71     13.96 o 
   4   2  12      457.58      455.17     20.45 o 
   5   2  12       73.08       92.92     13.02 o 
   6   2  12       26.74       27.75     13.20 o 
   7   2  12       66.77       82.61     15.97 o 
 -11   3  12      455.96      437.63     16.33 o 
 -10   3  12      187.97      205.99     12.37 o 
  -9   3  12      166.39      163.31     10.71 o 
  -8   3  12        6.83       14.21      7.32 o 
  -7   3  12      131.67      114.41      9.24 o 
  -6   3  12     1009.83      952.98     19.74 o 
  -5   3  12       39.48       45.11      7.75 o 
  -4   3  12     2198.15     2170.96     34.32 o 
  -3   3  12      678.49      673.49     17.18 o 
  -2   3  12      133.42      131.53      8.74 o 
  -1   3  12      128.84      140.92     21.74 o 
   0   3  12      196.27      181.07     14.14 o 
   1   3  12      840.09      807.76     25.51 o 
   2   3  12      290.64      259.02     16.79 o 
   3   3  12       46.21       41.42     11.37 o 
   4   3  12       60.04       76.01     14.02 o 
   5   3  12       45.86       63.40     13.14 o 
   6   3  12      113.13      144.71     17.56 o 
   7   3  12       51.43       47.96     14.67 o 
 -11   4  12       10.42       14.55     12.14 o 
 -10   4  12      380.16      349.85     15.41 o 
  -9   4  12      139.93      146.36     11.41 o 
  -8   4  12       27.90       29.83      8.37 o 
  -7   4  12      193.62      196.15     12.93 o 
  -6   4  12      208.82      202.77     13.99 o 
  -5   4  12     1117.03     1071.21     21.27 o 
  -4   4  12        7.01        3.09      7.42 o 
  -3   4  12       38.41       17.98      8.19 o 
  -2   4  12      176.03      175.47     23.63 o 
  -1   4  12      377.66      370.56     13.50 o 
   0   4  12      270.07      262.14     17.79 o 
   1   4  12      232.88      233.68     16.56 o 
   2   4  12      287.09      249.24     18.15 o 
   3   4  12      104.21      111.24     15.44 o 
   4   4  12      149.33      118.61     16.09 o 
   5   4  12       20.90       17.03     14.44 o 
   6   4  12      149.15      119.97     16.91 o 
 -10   5  12       67.30       53.85     14.55 o 
  -9   5  12       41.29       45.96     10.53 o 
  -8   5  12       84.01       70.16     10.13 o 
  -7   5  12      169.95      174.39     26.01 o 
  -6   5  12      182.84      190.10     14.38 o 
  -5   5  12       22.55       23.28     12.70 o 
  -4   5  12      585.67      605.17     17.52 o 
  -3   5  12      239.44      230.88     12.09 o 
  -2   5  12       29.98       24.73      9.31 o 
  -1   5  12      180.60      137.88     16.09 o 
   0   5  12      270.03      245.71     17.74 o 
   1   5  12      446.91      416.40     22.92 o 
   2   5  12      125.21      127.57     16.38 o 
   3   5  12       40.30       25.22     14.08 o 
   4   5  12      121.41      105.82     17.15 o 
   5   5  12       19.78       30.99     15.91 o 
  -8   6  12      102.94      103.58     16.73 o 
  -7   6  12       61.42       73.20     11.58 o 
  -6   6  12      158.84      163.25     15.41 o 
  -5   6  12      200.51      192.86     12.61 o 
  -4   6  12       19.75       11.24      8.26 o 
  -3   6  12        6.33        5.71      8.40 o 
  -2   6  12       18.47       15.58      8.86 o 
  -1   6  12      112.83      127.63     16.91 o 
   0   6  12      135.38      123.97     17.21 o 
   1   6  12       18.76       16.79     14.02 o 
   2   6  12       27.45       12.61     14.32 o 
   3   6  12        8.42       25.93     13.96 o 
  -6   7  12        6.14       17.15     14.20 o 
  -5   7  12       10.80       13.99      9.91 o 
  -4   7  12      193.38      188.42     13.91 o 
  -3   7  12       49.97       32.22     10.48 o 
  -2   7  12       87.66       97.75     15.61 o 
  -1   7  12      138.90      138.70     18.09 o 
   0   7  12      104.87       76.25     17.03 o 
   1   7  12       16.31       28.99     14.73 o 
  -4  -7  13       31.87       63.81     16.56 o 
  -3  -7  13       45.05       12.67     13.79 o 
  -2  -7  13       41.29       37.00     12.00 o 
  -1  -7  13       44.16       49.27     11.94 o 
  -8  -6  13       52.62       73.95     15.79 o 
  -7  -6  13      132.06      127.86     16.62 o 
  -6  -6  13       42.52       43.13     12.31 o 
  -5  -6  13       17.03        3.01     12.14 o 
  -4  -6  13      152.05      133.69     15.56 o 
  -3  -6  13       17.43       18.44     13.49 o 
  -2  -6  13      199.13      208.64     18.50 o 
  -1  -6  13       56.25       69.24     12.82 o 
   0  -6  13       30.91       32.44     10.51 o 
   1  -6  13      224.87      244.71     14.87 o 
   2  -6  13       28.09       32.05     11.29 o 
  -9  -5  13       45.48       43.07     15.38 o 
  -8  -5  13      240.63      246.59     18.50 o 
  -7  -5  13      123.14      151.02     16.67 o 
  -6  -5  13       83.34       90.20     13.88 o 
  -5  -5  13      306.00      333.10     13.45 o 
  -4  -5  13       94.07      112.01     14.49 o 
  -3  -5  13      530.98      552.45     24.04 o 
  -2  -5  13       74.87       70.47     13.20 o 
  -1  -5  13        5.28        7.90     15.61 o 
   0  -5  13       47.66       41.98     10.07 o 
   1  -5  13       30.69       10.59      9.19 o 
   2  -5  13        2.75       -3.04      9.36 o 
   3  -5  13       15.81        5.93      9.81 o 
   4  -5  13       64.10       84.63     25.16 o 
 -10  -4  13       69.15       64.92     10.37 o 
  -9  -4  13      577.28      639.69     17.54 o 
  -8  -4  13      287.93      343.22     22.10 o 
  -7  -4  13       16.07        9.55     11.73 o 
  -6  -4  13       21.14       26.46     11.55 o 
  -5  -4  13       39.21       29.02      7.02 o 
  -4  -4  13      450.95      488.50     14.30 o 
  -3  -4  13      122.07      106.71     13.38 o 
  -2  -4  13     1061.04     1050.64     29.40 o 
  -1  -4  13      307.81      310.70     19.92 o 
   0  -4  13       10.55        5.78      9.34 o 
   1  -4  13      100.24       88.18      9.91 o 
   2  -4  13      120.39      133.31     11.22 o 
   3  -4  13      245.83      244.89     17.71 o 
   4  -4  13       56.28       90.80     15.38 o 
   5  -4  13       23.48       54.15     15.50 o 
 -11  -3  13        9.94       19.08      9.82 o 
 -10  -3  13      218.82      272.12     13.56 o 
  -9  -3  13        2.75        0.74      7.28 o 
  -8  -3  13      733.67      773.41     18.03 o 
  -7  -3  13      578.72      594.27     27.16 o 
  -6  -3  13      105.51      115.19     13.02 o 
  -5  -3  13      490.42      532.71     14.44 o 
  -4  -3  13      247.07      254.84     12.05 o 
  -3  -3  13     1440.48     1480.11     23.35 o 
  -2  -3  13      307.44      290.76     11.82 o 
  -1  -3  13       69.03       70.77     12.73 o 
   0  -3  13       49.51       49.15     10.40 o 
   1  -3  13       19.43       13.84      7.47 o 
   2  -3  13       16.34       15.03     10.78 o 
   3  -3  13       74.91       74.42     12.90 o 
   4  -3  13      205.91      198.63     16.73 o 
   5  -3  13       60.82       85.20     14.97 o 
   6  -3  13       13.73       20.03     12.85 o 
 -12  -2  13      150.85      144.41     18.00 o 
 -11  -2  13      467.57      474.76     22.30 o 
 -10  -2  13      294.69      298.86     25.42 o 
  -9  -2  13      409.34      405.32     14.88 o 
  -8  -2  13      163.39      150.48     20.15 o 
  -7  -2  13      373.76      386.63     13.12 o 
  -6  -2  13      349.31      365.13     12.20 o 
  -5  -2  13      186.46      209.96     15.73 o 
  -4  -2  13     1030.65     1058.33     19.24 o 
  -3  -2  13       22.12       31.18      8.84 o 
  -2  -2  13      753.47      755.00     16.63 o 
  -1  -2  13      542.79      548.98     14.64 o 
   0  -2  13      609.06      673.89     14.53 o 
   1  -2  13      457.72      459.24     17.91 o 
   2  -2  13      449.43      462.83     18.86 o 
   3  -2  13      283.59      279.29     16.67 o 
   4  -2  13       38.55       42.95     11.37 o 
 -12  -1  13      208.30      266.95     14.03 o 
 -11  -1  13       14.70       23.70      8.78 o 
 -10  -1  13      311.98      297.20     13.51 o 
  -9  -1  13       46.67       46.32      8.21 o 
  -8  -1  13      877.22      894.58     29.11 o 
  -7  -1  13      166.50      170.00      9.15 o 
  -6  -1  13      204.70      215.70     10.06 o 
  -5  -1  13     3811.16     3828.96     84.32 o 
  -4  -1  13      693.18      701.29     11.94 o 
  -3  -1  13      474.03      452.26     12.64 o 
  -2  -1  13      316.04      323.60     17.21 o 
  -1  -1  13     1161.64     1130.54     27.69 o 
   0  -1  13      346.06      372.80     16.56 o 
   1  -1  13       56.61       39.47      8.28 o 
   2  -1  13      103.54       89.62     10.13 o 
 -12   0  13      335.68      328.69     21.51 o 
 -11   0  13      979.41      936.68     28.02 o 
 -10   0  13      305.01      299.58     13.71 o 
  -9   0  13       61.97       34.72      8.05 o 
  -8   0  13      280.03      259.33     11.73 o 
  -7   0  13      886.44      883.79     21.12 o 
  -6   0  13      455.17      467.87     20.09 o 
  -5   0  13      189.74      186.30     10.96 o 
  -4   0  13     1453.92     1450.79     21.93 o 
  -3   0  13      183.56      192.74      9.14 o 
  -2   0  13       16.78       10.93      5.04 o 
  -1   0  13        0.23        3.69      6.48 o 
   0   0  13     1001.57      919.48     24.81 o 
   1   0  13     1947.52     1977.72     38.95 o 
   2   0  13      112.28      111.13     11.84 o 
   3   0  13       19.70       37.36      9.66 o 
 -12   1  13      212.56      227.11     13.59 o 
 -11   1  13       12.59        7.92      8.29 o 
 -10   1  13      266.32      253.04     12.79 o 
  -9   1  13       54.73       63.97     10.66 o 
  -8   1  13      957.75      938.49     19.44 o 
  -7   1  13      211.12      221.77     16.85 o 
  -6   1  13      269.52      257.36     10.98 o 
  -5   1  13     3602.07     3452.14     39.81 o 
  -4   1  13      637.08      621.55     15.18 o 
  -3   1  13      467.60      431.22     12.52 o 
  -2   1  13      320.07      309.71     10.87 o 
  -1   1  13     1114.58     1081.91     24.36 o 
   0   1  13      339.99      329.14     17.91 o 
   1   1  13       37.06       22.51      9.84 o 
   2   1  13       87.58       85.38     11.90 o 
   3   1  13      244.03      204.40     15.20 o 
   4   1  13      130.06      152.96     14.61 o 
   5   1  13       21.77        9.49     11.49 o 
 -12   2  13      148.25      146.49     20.24 o 
 -11   2  13      453.79      440.09     17.10 o 
 -10   2  13      290.09      277.69     13.66 o 
  -9   2  13      401.43      360.81     13.97 o 
  -8   2  13      128.01      123.63     16.23 o 
  -7   2  13      394.96      379.25     13.35 o 
  -6   2  13      562.34      550.14     15.25 o 
  -5   2  13      218.43      242.91     10.90 o 
  -4   2  13     1144.28     1098.31     26.57 o 
  -3   2  13       21.70       24.34      6.20 o 
  -2   2  13      771.01      742.32     16.22 o 
  -1   2  13      540.27      513.90     14.05 o 
   0   2  13      635.73      605.78     22.45 o 
   1   2  13      347.46      335.44     19.03 o 
   2   2  13      467.52      373.98     18.91 o 
   3   2  13      347.06      314.88     19.44 o 
   4   2  13       32.99       52.91     13.14 o 
   5   2  13       88.74      120.61     15.50 o 
   6   2  13       38.64       42.54     14.38 o 
 -11   3  13        7.82       14.79      9.29 o 
 -10   3  13      164.91      150.90     12.14 o 
  -9   3  13        2.40        1.35      7.79 o 
  -8   3  13      794.51      780.81     19.61 o 
  -7   3  13      630.70      611.61     21.71 o 
  -6   3  13      155.61      137.66      9.76 o 
  -5   3  13      405.29      409.44     14.17 o 
  -4   3  13      234.24      240.50     11.54 o 
  -3   3  13     1389.64     1366.74     31.58 o 
  -2   3  13      220.44      212.56     14.94 o 
  -1   3  13       61.10       51.43      7.92 o 
   0   3  13       90.50       82.20     13.20 o 
   1   3  13       11.15       16.26     11.20 o 
   2   3  13        4.01       -7.25      9.37 o 
   3   3  13       54.35       59.22     12.43 o 
   4   3  13      202.27      193.32     17.91 o 
   5   3  13       63.16       65.11     15.44 o 
   6   3  13       10.04        9.60     13.26 o 
 -10   4  13       60.80       64.87     10.60 o 
  -9   4  13      541.69      514.90     18.20 o 
  -8   4  13      337.16      336.20     15.08 o 
  -7   4  13       15.75       24.56      8.65 o 
  -6   4  13       24.81       25.61      8.51 o 
  -5   4  13       68.01       74.73      9.15 o 
  -4   4  13      508.88      501.76     34.17 o 
  -3   4  13      122.84      140.31     22.15 o 
  -2   4  13      969.91      926.88     38.77 o 
  -1   4  13      293.54      263.84     15.53 o 
   0   4  13        7.65       12.20     11.78 o 
   1   4  13       95.08       72.47     13.08 o 
   2   4  13      113.62       98.87     14.08 o 
   3   4  13      236.55      252.54     18.86 o 
   4   4  13       51.47       53.15     13.67 o 
   5   4  13       19.84       10.55     14.97 o 
  -9   5  13       52.34       43.20     10.81 o 
  -8   5  13      264.38      257.25     14.01 o 
  -7   5  13      134.97      133.33     11.49 o 
  -6   5  13       67.97       55.41     18.68 o 
  -5   5  13      363.59      340.27     15.54 o 
  -4   5  13      102.30      104.69      9.98 o 
  -3   5  13      486.48      464.96     16.31 o 
  -2   5  13      121.16       99.93      9.96 o 
  -1   5  13       10.04        5.72     12.85 o 
   0   5  13       70.49       76.07     14.20 o 
   1   5  13       41.65       24.57     12.73 o 
   2   5  13       12.97       -0.53     12.26 o 
   3   5  13       21.47       14.85     13.14 o 
   4   5  13       76.02       83.43     17.32 o 
  -8   6  13       57.20       45.02     14.61 o 
  -7   6  13      128.78      125.85     12.23 o 
  -6   6  13       19.72       21.60      9.87 o 
  -5   6  13       29.72       17.58      9.58 o 
  -4   6  13      125.35      125.55     11.64 o 
  -3   6  13       10.35        6.87      8.90 o 
  -2   6  13      159.05      131.45     31.41 o 
  -1   6  13       72.08       83.08     16.50 o 
   0   6  13       20.90       24.39     13.55 o 
   1   6  13      202.52      175.35     18.68 o 
   2   6  13       19.16       16.50     14.14 o 
  -4   7  13       40.55       42.95     10.92 o 
  -3   7  13       36.28       23.86     10.31 o 
  -2   7  13       38.89       16.73     15.38 o 
  -1   7  13       55.87       45.19     15.20 o 
  -6  -6  14       85.56       78.31     15.03 o 
  -5  -6  14       46.14       31.94     14.08 o 
  -4  -6  14       32.92       14.55     14.08 o 
  -3  -6  14      109.06      113.78     17.44 o 
  -2  -6  14      178.79      213.88     14.44 o 
  -1  -6  14      142.36      172.58     15.38 o 
   0  -6  14        3.82       -0.02      9.89 o 
   1  -6  14       67.48       53.88     12.40 o 
  -9  -5  14       47.31       69.00     16.97 o 
  -8  -5  14       48.38       63.87     15.67 o 
  -7  -5  14      364.09      326.07     22.15 o 
  -6  -5  14      169.33      169.75     16.79 o 
  -5  -5  14       84.09       97.57     14.32 o 
  -4  -5  14      124.19      142.36     16.03 o 
  -3  -5  14       51.67       61.51     13.20 o 
  -2  -5  14      207.59      226.03     18.27 o 
  -1  -5  14       13.35       16.20      9.35 o 
   0  -5  14      210.78      232.47     22.98 o 
   1  -5  14      105.66      124.34     11.81 o 
   2  -5  14       12.72       15.22     10.63 o 
   3  -5  14       13.39        3.64     10.45 o 
 -10  -4  14        5.28       14.26     15.32 o 
  -9  -4  14       14.06       26.63     14.67 o 
  -8  -4  14      228.11      243.05     19.56 o 
  -7  -4  14       67.92       63.93     12.90 o 
  -6  -4  14      163.09      179.42     16.62 o 
  -5  -4  14      549.74      582.45     16.40 o 
  -4  -4  14      109.60      111.73      9.56 o 
  -3  -4  14       32.71       32.29     11.25 o 
  -2  -4  14       12.78       14.97     11.08 o 
  -1  -4  14      605.04      655.57     27.10 o 
   0  -4  14      115.76      134.72     11.15 o 
   1  -4  14       74.73       61.72     25.48 o 
   2  -4  14       65.89       78.24     23.63 o 
   3  -4  14        1.21      -17.85     11.90 o 
   4  -4  14       39.11       31.41     14.44 o 
 -11  -3  14      318.61      307.20     15.15 o 
 -10  -3  14      227.61      219.72     12.75 o 
  -9  -3  14       96.03      109.21     10.45 o 
  -8  -3  14       77.65       89.45      9.46 o 
  -7  -3  14     1027.86     1032.14     31.05 o 
  -6  -3  14      185.23      217.54     15.97 o 
  -5  -3  14       66.86       58.69     12.20 o 
  -4  -3  14      434.27      450.71     14.28 o 
  -3  -3  14       24.86       22.39     10.37 o 
  -2  -3  14      255.57      253.77     11.56 o 
  -1  -3  14       48.56       65.23     12.79 o 
   0  -3  14      436.18      442.11     15.06 o 
   1  -3  14      348.06      368.95     14.17 o 
   2  -3  14      241.96      245.65     15.73 o 
   3  -3  14       36.92       45.19     11.55 o 
   4  -3  14       43.52       35.53     13.55 o 
 -11  -2  14       47.03       51.12      9.63 o 
 -10  -2  14      156.61      163.32     11.52 o 
  -9  -2  14        8.31       13.18      9.57 o 
  -8  -2  14      450.80      445.44     14.65 o 
  -7  -2  14      272.34      284.90     12.10 o 
  -6  -2  14      445.36      460.80     13.77 o 
  -5  -2  14      752.62      760.86     25.98 o 
  -4  -2  14      144.83      162.50     21.04 o 
  -3  -2  14      938.28      944.73     18.91 o 
  -2  -2  14      287.85      262.68     17.21 o 
  -1  -2  14      577.40      582.09     21.15 o 
   0  -2  14       48.36       71.83     10.55 o 
   1  -2  14      204.65      187.96     13.43 o 
   2  -2  14        1.35        0.24      9.55 o 
   3  -2  14       39.09       40.72     11.31 o 
 -11  -1  14      179.74      198.05     12.88 o 
 -10  -1  14      365.87      389.39     15.96 o 
  -9  -1  14     1051.83     1073.09     22.13 o 
  -8  -1  14     1036.29     1070.81     21.45 o 
  -7  -1  14      223.79      220.17     10.56 o 
  -6  -1  14      215.21      206.66     17.47 o 
  -5  -1  14      177.46      193.14     13.32 o 
  -4  -1  14      776.19      776.32     16.07 o 
  -3  -1  14        2.41        5.77      9.43 o 
  -2  -1  14      660.05      653.62     22.86 o 
  -1  -1  14       45.25       59.16     10.61 o 
   0  -1  14       82.24       88.06      7.40 o 
   1  -1  14       50.97       47.61     10.61 o 
 -12   0  14        0.33        1.18      9.06 o 
 -11   0  14      168.38      179.79     23.48 o 
 -10   0  14      360.35      355.51     15.05 o 
  -9   0  14        5.13        7.04      7.70 o 
  -8   0  14     1037.84      970.66     35.41 o 
  -7   0  14        5.72       10.08      8.60 o 
  -6   0  14        0.86       -7.23      9.04 o 
  -5   0  14        1.49       -6.02      5.87 o 
  -4   0  14      844.02      858.27     17.10 o 
  -3   0  14     2268.98     2260.13     29.20 o 
  -2   0  14      277.44      293.89     10.64 o 
  -1   0  14       62.79       54.73      6.37 o 
   0   0  14        0.03       10.31      8.90 o 
   1   0  14      508.78      500.78     20.39 o 
   2   0  14       47.91       45.78     10.61 o 
 -11   1  14      198.68      178.06     12.44 o 
 -10   1  14      394.73      360.55     35.35 o 
  -9   1  14     1027.94      975.90     30.58 o 
  -8   1  14      951.98      927.18     20.25 o 
  -7   1  14      284.82      275.98     12.03 o 
  -6   1  14      162.16      180.82     12.05 o 
  -5   1  14      219.88      207.99     15.58 o 
  -4   1  14      844.01      821.37     17.39 o 
  -3   1  14        5.33        2.45      6.17 o 
  -2   1  14      654.98      627.56     17.65 o 
  -1   1  14       59.84       68.24      7.02 o 
   0   1  14       93.22       87.79     12.61 o 
   1   1  14       64.96       61.51     11.20 o 
   2   1  14      397.17      392.83     19.97 o 
   3   1  14      503.81      520.52     22.21 o 
   4   1  14      127.06      130.69     14.97 o 
 -11   2  14       43.16       29.54     20.86 o 
 -10   2  14      139.03      151.56     11.67 o 
  -9   2  14       11.79        8.36      9.81 o 
  -8   2  14      349.55      362.95     14.92 o 
  -7   2  14      348.94      322.86     13.22 o 
  -6   2  14      405.81      371.26     14.06 o 
  -5   2  14      690.38      646.76     18.59 o 
  -4   2  14      173.35      202.76     10.77 o 
  -3   2  14      880.29      900.11     24.36 o 
  -2   2  14      268.54      263.96     11.53 o 
  -1   2  14      593.53      568.21     14.99 o 
   0   2  14       64.53       56.51     12.61 o 
   1   2  14      145.47      130.81     14.79 o 
   2   2  14        9.55        0.59     11.20 o 
   3   2  14       44.92       32.17     12.61 o 
   4   2  14      112.67      120.14     15.91 o 
   5   2  14       16.21       35.00     13.67 o 
 -11   3  14      303.20      293.94     15.55 o 
 -10   3  14      198.30      192.11     12.77 o 
  -9   3  14       95.21      104.49     11.05 o 
  -8   3  14       40.50       38.51      8.59 o 
  -7   3  14     1111.57     1021.51     30.40 o 
  -6   3  14      165.05      167.91     11.01 o 
  -5   3  14      105.10      112.47     10.96 o 
  -4   3  14      490.94      486.72     15.36 o 
  -3   3  14       25.34       27.11      7.85 o 
  -2   3  14      229.06      229.32     18.44 o 
  -1   3  14       60.98       58.21      9.72 o 
   0   3  14      512.16      478.45     23.51 o 
   1   3  14      386.07      424.65     22.68 o 
   2   3  14      242.24      196.74     16.50 o 
   3   3  14       45.52       43.96     12.85 o 
   4   3  14       48.07       25.87     14.32 o 
   5   3  14       98.07       92.45     17.03 o 
 -10   4  14        3.47        5.46     12.64 o 
  -9   4  14       14.50        1.12      8.99 o 
  -8   4  14      173.12      145.42     15.41 o 
  -7   4  14       53.58       47.66      8.97 o 
  -6   4  14      174.16      167.59     11.78 o 
  -5   4  14      508.68      537.84     17.01 o 
  -4   4  14       96.41       92.93      9.84 o 
  -3   4  14       37.80       39.82     11.64 o 
  -2   4  14       37.42       25.99      8.18 o 
  -1   4  14      590.78      536.41     35.32 o 
   0   4  14      152.23      128.57     15.44 o 
   1   4  14       65.92       59.33     14.67 o 
   2   4  14       48.39       56.33     14.79 o 
   3   4  14        0.69       -4.89     12.37 o 
   4   4  14       49.14       54.50     16.03 o 
  -9   5  14       55.27       67.57     11.17 o 
  -8   5  14       63.57       71.12     13.23 o 
  -7   5  14      361.33      365.78     16.78 o 
  -6   5  14      199.73      179.69     12.89 o 
  -5   5  14       66.15       58.94     10.01 o 
  -4   5  14      130.54      117.88     10.97 o 
  -3   5  14       46.93       65.71     13.23 o 
  -2   5  14      179.88      189.01     18.83 o 
  -1   5  14       12.02       25.16     13.14 o 
   0   5  14      202.57      170.87     18.97 o 
   1   5  14      132.28      117.43     16.26 o 
   2   5  14       13.78       -4.71     12.79 o 
   3   5  14        9.76        2.71     15.08 o 
  -7   6  14        5.94        6.67     12.43 o 
  -6   6  14      112.02      109.72     12.03 o 
  -5   6  14       32.95       16.39     14.38 o 
  -4   6  14       58.98       61.31     10.81 o 
  -3   6  14      133.32      128.57     12.85 o 
  -2   6  14      190.38      188.49     19.15 o 
  -1   6  14      121.08       71.00     17.32 o 
   0   6  14        5.06      -12.55     13.32 o 
   1   6  14       65.90       64.58     15.91 o 
  -5  -6  15       71.42       72.18     16.44 o 
  -4  -6  15       49.72       63.75     16.44 o 
  -3  -6  15       17.17        7.78     15.03 o 
  -2  -6  15       33.27       51.22     11.39 o 
  -1  -6  15        2.14       11.00     10.79 o 
  -8  -5  15       43.57       45.43     15.85 o 
  -7  -5  15        2.61       -2.47     11.96 o 
  -5  -5  15       61.21       75.30     13.61 o 
  -4  -5  15      179.97      194.68     17.97 o 
  -3  -5  15      193.13      210.65     18.27 o 
  -2  -5  15       58.78       38.54     15.08 o 
  -1  -5  15      105.62      123.73     12.47 o 
   0  -5  15       41.06       29.66     10.66 o 
   1  -5  15       55.84       45.27     12.87 o 
   2  -5  15       47.72       44.32     14.26 o 
  -9  -4  15      247.97      247.30     21.62 o 
  -8  -4  15       26.65        4.07     12.55 o 
  -7  -4  15       40.99       41.78     14.55 o 
  -6  -4  15      269.38      277.99     19.21 o 
  -5  -4  15      236.38      218.37     17.21 o 
  -4  -4  15      113.02      147.66     15.56 o 
  -3  -4  15       39.80       40.24     12.20 o 
  -2  -4  15      110.24      140.53     17.44 o 
  -1  -4  15        0.08       10.80      8.82 o 
   0  -4  15       14.52        1.57      8.69 o 
   1  -4  15       19.57        9.25      9.18 o 
   2  -4  15       69.53       56.39     14.85 o 
   3  -4  15       76.64       72.00     14.26 o 
 -10  -3  15      257.33      270.60     13.85 o 
  -9  -3  15       94.26       91.45     15.73 o 
  -8  -3  15      204.62      227.67     19.80 o 
  -7  -3  15       62.83       64.40     14.32 o 
  -6  -3  15       48.62       38.95     13.02 o 
  -5  -3  15       92.31       89.97     13.02 o 
  -4  -3  15      472.58      487.41     19.03 o 
  -3  -3  15      766.62      816.53     35.44 o 
  -2  -3  15       79.75       67.11     14.20 o 
  -1  -3  15      287.01      298.68     20.39 o 
   0  -3  15      207.66      220.50     12.44 o 
   1  -3  15      255.45      269.80     17.15 o 
   2  -3  15      131.23      155.44     14.49 o 
   3  -3  15       33.08       28.46     13.14 o 
 -11  -2  15       85.15      103.45     20.15 o 
 -10  -2  15      169.63      172.67     12.63 o 
  -9  -2  15      428.56      433.61     16.12 o 
  -8  -2  15      300.86      314.67     13.66 o 
  -7  -2  15      445.75      489.38     36.38 o 
  -6  -2  15       62.01       44.37     11.90 o 
  -5  -2  15      299.43      315.35     20.09 o 
  -4  -2  15      408.76      405.40     13.94 o 
  -3  -2  15       32.61       32.67      7.90 o 
  -2  -2  15      408.26      391.42     19.97 o 
  -1  -2  15       20.29       16.97      9.66 o 
   0  -2  15       49.52       35.12     10.25 o 
   1  -2  15      131.82      148.31     12.61 o 
 -11  -1  15       79.13       92.91     10.92 o 
 -10  -1  15       11.58       10.50      9.13 o 
  -9  -1  15      184.61      192.31     13.46 o 
  -8  -1  15       90.47      106.84     10.99 o 
  -7  -1  15      177.42      199.50     10.46 o 
  -6  -1  15      433.39      431.54     13.70 o 
  -5  -1  15      707.53      703.39     20.27 o 
  -4  -1  15      136.91      114.96     14.02 o 
  -3  -1  15      257.49      263.20     17.32 o 
  -2  -1  15      499.74      462.71     20.74 o 
  -1  -1  15     1520.88     1461.86     34.00 o 
   0  -1  15      168.67      131.46     12.96 o 
 -11   0  15      287.39      319.03     15.09 o 
 -10   0  15        1.00       -0.11     15.82 o 
  -9   0  15       48.71       45.94      9.46 o 
  -8   0  15      353.40      361.69     21.95 o 
  -7   0  15     1153.12     1200.86     46.05 o 
  -6   0  15      621.07      639.70     16.42 o 
  -5   0  15       44.63       34.84      6.82 o 
  -4   0  15       70.99       68.38      9.49 o 
  -3   0  15      155.50      163.49      9.23 o 
  -2   0  15      691.46      649.09     24.45 o 
  -1   0  15        0.14       -3.54      8.54 o 
   0   0  15      273.09      278.52     17.79 o 
   1   0  15      233.12      257.02     16.62 o 
   2   0  15       30.31       19.56     11.31 o 
 -11   1  15       61.21       62.41     10.62 o 
 -10   1  15       13.88        9.99      8.99 o 
  -9   1  15      179.70      184.77     11.65 o 
  -8   1  15      145.88      149.99     10.86 o 
  -7   1  15      181.91      172.23     10.67 o 
  -6   1  15      426.04      394.40     20.59 o 
  -5   1  15      686.29      679.02     17.22 o 
  -4   1  15      122.92      125.49      9.36 o 
  -3   1  15      239.94      257.09     16.03 o 
  -2   1  15      459.10      444.22     13.60 o 
  -1   1  15     1466.06     1348.29     22.12 o 
   0   1  15      269.98      265.39     17.50 o 
   1   1  15       17.79        5.48      9.60 o 
   2   1  15       92.82       84.61     13.26 o 
   3   1  15      167.82      166.69     15.85 o 
 -11   2  15       74.89       75.71     17.32 o 
 -10   2  15      193.41      183.54     12.24 o 
  -9   2  15      438.59      471.65     26.63 o 
  -8   2  15      280.35      295.50     18.94 o 
  -7   2  15      433.73      427.78     15.92 o 
  -6   2  15      106.28       95.88      9.39 o 
  -5   2  15      317.28      315.81     13.38 o 
  -4   2  15      364.08      354.67     15.23 o 
  -3   2  15       20.07       13.31      7.36 o 
  -2   2  15      416.88      398.36     13.55 o 
  -1   2  15       20.52       19.97     12.02 o 
   0   2  15       49.58       67.76     13.85 o 
   1   2  15      119.21      112.72     14.20 o 
   2   2  15       60.12       45.13     13.38 o 
   3   2  15       95.28       70.12     14.14 o 
   4   2  15       26.00       38.95     14.20 o 
   5   2  15       34.85       34.76     14.91 o 
 -10   3  15      316.21      315.78     14.99 o 
  -9   3  15       88.07       78.28     10.44 o 
  -8   3  15      229.29      215.34     15.97 o 
  -7   3  15       55.33       54.35     17.12 o 
  -6   3  15       52.80       66.12      8.95 o 
  -5   3  15       77.74       74.79      9.05 o 
  -4   3  15      450.81      430.45     15.25 o 
  -3   3  15      690.88      670.47     17.85 o 
  -2   3  15       95.77       90.09      9.00 o 
  -1   3  15      267.00      249.27     12.15 o 
   0   3  15      214.15      184.43     16.79 o 
   1   3  15      243.33      212.41     18.80 o 
   2   3  15      129.63      119.91     15.44 o 
   3   3  15       26.16       23.04     14.38 o 
   4   3  15       96.46       84.91     16.73 o 
  -9   4  15      262.83      253.38     14.51 o 
  -8   4  15       29.96       21.81     13.64 o 
  -7   4  15       39.62       34.35      9.60 o 
  -6   4  15      257.89      247.31     13.42 o 
  -5   4  15      302.00      310.87     18.80 o 
  -4   4  15       86.91       65.61      9.56 o 
  -3   4  15       37.20       21.19     11.70 o 
  -2   4  15      124.19      117.98     10.40 o 
  -1   4  15        0.06      -16.79     11.20 o 
   0   4  15        5.72       12.90     12.37 o 
   1   4  15       20.98       19.62     14.44 o 
   2   4  15       86.35       47.79     15.67 o 
   3   4  15       97.24       74.89     16.85 o 
  -8   5  15       47.53       41.29     11.20 o 
  -7   5  15        2.33       10.51      9.60 o 
  -6   5  15       48.38       58.23     10.41 o 
  -5   5  15       61.04       55.22     11.43 o 
  -4   5  15      164.02      155.75     12.36 o 
  -3   5  15      169.23      165.87     12.08 o 
  -2   5  15       42.29       41.69     13.46 o 
  -1   5  15      129.45       99.99     17.97 o 
   0   5  15       29.21       27.40     14.14 o 
   1   5  15       53.87       35.35     15.91 o 
   2   5  15       44.15       42.95     15.50 o 
  -5   6  15       98.60       72.48     11.61 o 
  -4   6  15       60.41       50.97     11.08 o 
  -3   6  15        9.84       14.54     12.93 o 
  -2   6  15       33.95       34.06     16.91 o 
  -1   6  15        3.14       -5.01     16.14 o 
  -7  -5  16      197.61      220.31     20.62 o 
  -4  -5  16       23.90       16.32     13.02 o 
  -3  -5  16      155.17      155.08     17.74 o 
  -2  -5  16       81.12       78.31     17.44 o 
  -1  -5  16       17.30      -10.22     10.41 o 
   0  -5  16       39.88       49.28     11.89 o 
  -8  -4  16      377.93      424.77     24.39 o 
  -7  -4  16        8.92       -6.19     13.32 o 
  -6  -4  16      110.90      119.73     15.20 o 
  -5  -4  16       79.02       84.44     14.85 o 
  -4  -4  16        8.14       -3.30     13.38 o 
  -3  -4  16        6.47       13.43     12.61 o 
  -2  -4  16       79.77      107.71     16.38 o 
  -1  -4  16      457.80      478.76     18.25 o 
   0  -4  16       42.14       44.23     12.58 o 
   1  -4  16       44.61       48.79     10.90 o 
   2  -4  16       20.59        6.01     14.14 o 
  -9  -3  16       42.91       35.94     16.03 o 
  -8  -3  16       98.09       84.49     16.32 o 
  -7  -3  16      678.08      737.17     29.34 o 
  -6  -3  16       71.12       96.28     15.61 o 
  -5  -3  16       33.02       52.15     13.61 o 
  -4  -3  16       29.22       19.25      8.57 o 
  -3  -3  16      303.36      322.30     20.33 o 
  -2  -3  16      216.23      220.84     19.33 o 
  -1  -3  16       11.52       -2.42     13.91 o 
   0  -3  16      217.39      214.83     16.44 o 
   1  -3  16        2.45       -6.54     11.08 o 
   2  -3  16        4.12      -11.96     11.78 o 
 -10  -2  16      292.38      314.92     15.63 o 
  -9  -2  16      249.14      279.12     14.09 o 
  -8  -2  16      170.74      169.17     17.21 o 
  -7  -2  16      241.34      258.84     19.09 o 
  -6  -2  16       83.97      114.72     15.97 o 
  -5  -2  16       62.11       86.20     14.55 o 
  -4  -2  16      239.34      286.24     19.62 o 
  -3  -2  16      213.98      196.21     16.14 o 
  -2  -2  16      119.36      104.29     13.20 o 
   0  -2  16      219.55      230.97     15.32 o 
 -10  -1  16      209.23      208.06     12.72 o 
  -9  -1  16      430.41      489.62     18.06 o 
  -8  -1  16       55.76       60.18     17.23 o 
  -7  -1  16      569.56      531.91     16.16 o 
  -6  -1  16      183.37      215.11     14.55 o 
  -5  -1  16      544.26      582.56     25.45 o 
  -4  -1  16      301.77      294.67     19.92 o 
  -3  -1  16      117.67      104.70     14.14 o 
  -2  -1  16      205.29      194.56     15.61 o 
  -1  -1  16       81.20       78.96     12.08 o 
   0  -1  16      316.69      264.32     17.09 o 
 -11   0  16      416.72      415.61     44.55 o 
 -10   0  16      666.45      659.85     24.13 o 
  -9   0  16       42.09       34.00      8.83 o 
  -8   0  16        2.68       -4.77     17.71 o 
  -7   0  16      371.82      370.07     14.44 o 
  -6   0  16       47.66       65.10      8.55 o 
  -5   0  16        0.06       -5.01      6.88 o 
  -4   0  16      351.14      415.15     16.47 o 
  -3   0  16      353.59      384.70     21.86 o 
  -2   0  16      663.72      604.60     24.63 o 
  -1   0  16       30.96       21.27     11.14 o 
   0   0  16      167.85      160.44     15.32 o 
   1   0  16      553.67      559.82     23.22 o 
 -10   1  16      185.68      177.90     18.94 o 
  -9   1  16      439.16      459.99     23.69 o 
  -8   1  16       49.40       51.76      9.71 o 
  -7   1  16      651.14      602.44     17.12 o 
  -6   1  16      139.12      147.56     10.89 o 
  -5   1  16      565.42      581.09     16.38 o 
  -4   1  16      309.78      330.30     27.60 o 
  -3   1  16      140.79      125.64      9.58 o 
  -2   1  16      208.58      199.79     17.97 o 
  -1   1  16       72.72       64.64     12.20 o 
   0   1  16      340.31      354.18     19.92 o 
   1   1  16       15.75       -7.90     10.13 o 
   2   1  16      155.30      156.20     16.20 o 
   3   1  16       90.66       70.88     14.08 o 
 -10   2  16      262.70      265.36     14.58 o 
  -9   2  16      223.82      219.78     13.40 o 
  -8   2  16      168.47      164.94     11.72 o 
  -7   2  16      217.98      213.65     12.20 o 
  -6   2  16      105.83      104.63      9.76 o 
  -5   2  16       73.00       65.43      9.47 o 
  -4   2  16      282.79      293.83     13.22 o 
  -3   2  16      244.98      258.84     12.09 o 
  -2   2  16       53.59       52.53      8.64 o 
  -1   2  16      543.00      533.82     18.35 o 
   0   2  16      214.80      241.05     19.03 o 
   1   2  16      252.31      218.37     18.56 o 
   2   2  16       10.19       21.92     13.55 o 
   3   2  16       33.05       33.82     13.85 o 
   4   2  16       28.86       18.68     14.61 o 
  -9   3  16       42.88       37.80     12.87 o 
  -8   3  16      117.50      111.36     11.45 o 
  -7   3  16      690.17      696.56     55.12 o 
  -6   3  16      103.10       99.17     10.33 o 
  -5   3  16       36.06       44.08     10.99 o 
  -4   3  16       38.21       39.85      9.02 o 
  -3   3  16      345.52      338.13     14.85 o 
  -2   3  16      217.01      225.14     12.70 o 
  -1   3  16        8.52        3.24     11.73 o 
   0   3  16      227.79      199.45     19.03 o 
   1   3  16        4.47       -7.19     13.26 o 
   2   3  16        0.36        0.00     12.43 o 
   3   3  16       39.49       31.11     13.91 o 
  -8   4  16      361.90      415.38     18.15 o 
  -7   4  16        5.06        2.97      9.31 o 
  -6   4  16      116.34      143.22     21.36 o 
  -5   4  16       86.59       72.72     10.13 o 
  -4   4  16       14.89       18.12      8.96 o 
  -3   4  16        8.93      -12.89      8.59 o 
  -2   4  16       94.45      104.44     10.73 o 
  -1   4  16      413.13      370.09     23.51 o 
   0   4  16       25.70       28.99     13.91 o 
   1   4  16       39.91       33.70     14.32 o 
   2   4  16       19.10       13.14     15.38 o 
  -7   5  16      196.86      171.84     13.73 o 
  -6   5  16       53.82       40.88     10.38 o 
  -5   5  16       57.02       61.84     11.12 o 
  -4   5  16       23.75       26.07      9.69 o 
  -3   5  16      176.57      167.24     12.95 o 
  -2   5  16       77.36       77.55     11.29 o 
  -1   5  16       16.14       -6.89     15.38 o 
   0   5  16       40.59       32.35     14.91 o 
  -4  -5  17      100.00      102.35     16.62 o 
  -3  -5  17        6.57       29.93     17.32 o 
  -2  -5  17        8.14        6.22     10.87 o 
  -7  -4  17        1.49       -6.07     13.85 o 
  -6  -4  17       73.16       69.23     15.79 o 
  -4  -4  17      136.26      185.31     19.15 o 
  -3  -4  17        1.81       -7.01     14.61 o 
  -2  -4  17        3.82        6.54     13.85 o 
  -1  -4  17       54.20       67.84     11.31 o 
   0  -4  17       67.40       77.61     12.76 o 
   1  -4  17       10.13       24.81     14.55 o 
  -9  -3  17      105.07      123.91     20.03 o 
  -8  -3  17       29.75       36.47     14.20 o 
  -7  -3  17      144.43      189.38     19.44 o 
  -6  -3  17      242.60      266.80     20.74 o 
  -5  -3  17        4.86       10.96     13.08 o 
  -4  -3  17      290.66      316.71     20.80 o 
  -3  -3  17       74.06       86.62     16.20 o 
  -2  -3  17       19.15       -2.06     14.26 o 
  -1  -3  17      105.83      108.18     14.79 o 
   0  -3  17      105.48      110.42     14.67 o 
   1  -3  17       79.88       78.43     14.44 o 
  -9  -2  17      197.00      185.60     20.68 o 
  -8  -2  17       59.87       66.11     15.38 o 
  -7  -2  17      230.83      255.01     21.21 o 
  -6  -2  17      152.03      157.91     16.85 o 
  -5  -2  17      386.02      421.59     22.45 o 
  -4  -2  17       55.44       63.52     13.91 o 
  -3  -2  17      194.26      211.77     17.15 o 
  -1  -2  17      105.70      112.42     13.49 o 
 -10  -1  17      101.77      117.11     20.33 o 
  -9  -1  17      511.62      569.53     18.39 o 
  -8  -1  17      413.95      465.27     17.03 o 
  -7  -1  17       84.41       84.55     15.38 o 
  -6  -1  17       80.72      109.65     16.56 o 
  -5  -1  17       12.20       12.31     12.96 o 
  -4  -1  17      332.27      333.15     22.10 o 
  -3  -1  17       44.53       22.45     12.37 o 
  -2  -1  17      173.63      181.01     16.14 o 
  -1  -1  17      385.96      380.70     20.68 o 
 -10   0  17       77.53       88.53     11.88 o 
  -9   0  17       63.96       60.03     10.20 o 
  -8   0  17      340.40      356.79     25.10 o 
  -7   0  17      713.69      740.55     19.17 o 
  -6   0  17      140.62      151.28     10.87 o 
  -5   0  17        0.08       12.06      7.54 o 
  -4   0  17      133.95      144.54     17.03 o 
  -3   0  17      470.61      536.43     25.10 o 
  -2   0  17      227.39      271.81     18.56 o 
  -1   0  17        5.93        7.95     11.55 o 
   0   0  17      103.03      110.36     13.55 o 
   1   0  17       12.79       -1.12     11.55 o 
 -10   1  17      108.66      126.12     13.00 o 
  -9   1  17      521.99      556.72     19.28 o 
  -8   1  17      378.54      427.32     16.61 o 
  -7   1  17      102.19       98.48     10.17 o 
  -6   1  17       76.99       75.51     10.15 o 
  -5   1  17       11.83        4.41      7.24 o 
  -4   1  17      341.81      323.08     16.53 o 
  -3   1  17       41.79       41.37     11.96 o 
  -2   1  17      180.77      202.10     18.15 o 
  -1   1  17      389.63      393.36     22.86 o 
   0   1  17        3.05       -2.89     12.26 o 
   1   1  17       66.60       50.38     13.79 o 
   2   1  17       12.87        1.12     12.49 o 
  -9   2  17      187.11      191.82     24.57 o 
  -8   2  17       45.30       49.80     10.08 o 
  -7   2  17      237.80      254.75     13.44 o 
  -6   2  17      130.43      149.72     12.00 o 
  -5   2  17      365.44      389.26     15.34 o 
  -4   2  17       58.71       64.37      9.71 o 
  -3   2  17      211.37      231.36     21.51 o 
  -2   2  17      117.06      123.20     10.56 o 
  -1   2  17       93.15       70.47     16.03 o 
   0   2  17      109.32      108.00     16.56 o 
   1   2  17       29.95       -0.77     13.55 o 
   2   2  17       30.01       25.16     14.38 o 
   3   2  17       67.75       51.38     15.61 o 
  -9   3  17       89.54       96.25     12.09 o 
  -8   3  17       44.12       44.53     10.14 o 
  -7   3  17      134.85      153.89     12.97 o 
  -6   3  17      228.88      269.18     17.94 o 
  -5   3  17        5.02        3.25      8.62 o 
  -4   3  17      293.00      306.13     14.14 o 
  -3   3  17       63.70       76.76     10.03 o 
  -2   3  17       27.02       21.31      8.87 o 
  -1   3  17       91.89       80.55     15.44 o 
   0   3  17      133.16      120.67     18.15 o 
   1   3  17       95.64       97.28     16.44 o 
   2   3  17       86.43       94.33     16.38 o 
  -7   4  17        2.15        5.27      9.65 o 
  -6   4  17       94.32       82.24     18.77 o 
  -5   4  17      254.52      278.38     25.07 o 
  -4   4  17      152.54      181.92     13.16 o 
  -3   4  17        2.65       -0.10      8.95 o 
  -2   4  17        4.61       -1.08      8.56 o 
  -1   4  17       43.49       22.21     14.38 o 
   0   4  17       48.11       39.83     16.85 o 
   1   4  17        8.84       24.39     16.09 o 
  -5   5  17       25.24       12.44     10.32 o 
  -4   5  17       92.02      104.04     12.46 o 
  -3   5  17        5.83       17.29     20.71 o 
  -2   5  17        8.18       -5.19     14.97 o 
  -3  -4  18        2.51        0.06     15.08 o 
  -2  -4  18       23.95       14.44     15.44 o 
  -7  -3  18      226.72      265.09     22.27 o 
  -6  -3  18       21.47       44.66     15.67 o 
  -5  -3  18       68.14       78.90     16.14 o 
  -1  -3  18      104.38      125.03     15.50 o 
  -8  -2  18      156.84      190.44     20.98 o 
  -7  -2  18      172.12      187.20     20.27 o 
  -6  -2  18      135.92      161.15     18.97 o 
  -5  -2  18       43.64       23.22     14.14 o 
  -4  -2  18      110.38      132.52     16.91 o 
  -3  -2  18        7.00       15.03     12.79 o 
  -9  -1  18       20.05       26.98     10.39 o 
  -8  -1  18       79.32       73.06     16.09 o 
  -7  -1  18       41.34       27.22     14.26 o 
  -6  -1  18      130.82      148.66     18.56 o 
  -5  -1  18      402.86      444.15     25.28 o 
  -4  -1  18      133.77      142.24     16.38 o 
  -3  -1  18      131.98      116.08     14.79 o 
  -2  -1  18       20.11        5.24     11.61 o 
  -9   0  18       17.66       10.85      9.96 o 
  -8   0  18       60.76       57.19     11.20 o 
  -7   0  18      364.57      366.85     15.71 o 
  -6   0  18      440.13      436.32     26.10 o 
  -5   0  18        0.20       -0.77     12.49 o 
  -4   0  18       99.69       96.04     16.67 o 
  -3   0  18       17.41       41.89     12.79 o 
  -2   0  18       24.71       31.82     13.43 o 
  -1   0  18       12.00       -1.06     12.08 o 
   0   0  18      170.30      138.64     16.44 o 
  -9   1  18       20.73       14.33      9.40 o 
  -8   1  18       74.31       85.76     11.21 o 
  -7   1  18       50.82       47.83      9.91 o 
  -6   1  18      149.71      132.50     20.56 o 
  -5   1  18      415.05      430.06     20.68 o 
  -4   1  18      115.35      137.86     27.81 o 
  -3   1  18      138.69      114.07     17.03 o 
  -2   1  18       22.73        2.71     12.90 o 
  -1   1  18      340.35      347.35     23.10 o 
   0   1  18      108.66      111.95     16.50 o 
   1   1  18       30.63       19.68     14.02 o 
  -8   2  18      137.72      155.02     13.50 o 
  -7   2  18      175.37      190.76     13.36 o 
  -6   2  18      129.49      127.74     12.09 o 
  -5   2  18       48.90       47.49     17.35 o 
  -4   2  18       98.79      103.25     18.09 o 
  -3   2  18        5.76        1.94     21.06 o 
  -2   2  18       57.72       56.22     11.05 o 
  -1   2  18       95.64       84.32     15.61 o 
   0   2  18       39.59       47.84     14.49 o 
   1   2  18      118.09      129.75     18.27 o 
  -7   3  18      235.74      231.30     14.20 o 
  -6   3  18       17.30       13.30      9.47 o 
  -5   3  18       73.05       84.79     11.40 o 
  -4   3  18       63.79       56.45     10.33 o 
  -3   3  18      272.62      235.86     13.73 o 
  -2   3  18      120.20      120.27     13.79 o 
  -1   3  18       87.35       79.43     16.38 o 
   0   3  18        5.00        1.36     15.08 o 
  -5   4  18       29.67       27.01     11.00 o 
  -4   4  18       72.21      101.61     12.57 o 
  -3   4  18        3.15       -4.07     11.40 o 
  -2   4  18       22.37       28.46     17.26 o 
  -7  -2  19       26.07       45.96     15.61 o 
  -6  -2  19       61.38       44.66     16.56 o 
  -5  -2  19      239.15      266.56     21.68 o 
  -4  -2  19       25.07       24.92     14.38 o 
  -8  -1  19      210.94      217.66     21.51 o 
  -7  -1  19       43.77       50.67     17.50 o 
  -6  -1  19       50.12       40.77     14.85 o 
  -5  -1  19      254.55      275.81     22.45 o 
  -4  -1  19      292.74      291.72     21.80 o 
  -3  -1  19       54.95       16.50     13.49 o 
  -2  -1  19       63.46       52.20     14.02 o 
  -8   0  19       30.03       19.85     13.14 o 
  -7   0  19       57.38       75.07     16.56 o 
  -6   0  19        1.96       -6.54     15.26 o 
  -5   0  19       65.86       73.00     16.09 o 
  -4   0  19      121.12      103.41     17.38 o 
  -3   0  19      193.11      249.42     20.45 o 
  -2   0  19      147.83      109.30     17.03 o 
  -1   0  19        0.46       19.44     13.73 o 
  -8   1  19      199.91      219.02     14.64 o 
  -7   1  19       58.44       43.85     10.46 o 
  -6   1  19       46.68       49.44     10.71 o 
  -5   1  19      243.64      309.99     23.63 o 
  -4   1  19      279.82      309.46     23.10 o 
  -3   1  19       64.46       52.79     16.20 o 
  -2   1  19       74.05       70.00     16.20 o 
  -1   1  19       26.57       26.69     14.85 o 
   0   1  19       40.57       51.56     15.67 o 
  -7   2  19       20.87       38.93     10.64 o 
  -6   2  19       47.58       56.29     10.26 o 
  -5   2  19      241.46      245.03     13.98 o 
  -4   2  19       26.13       40.62     10.29 o 
  -3   2  19       99.49      129.69     17.68 o 
  -2   2  19       51.93       42.01     16.44 o 
  -1   2  19       68.62       82.73     16.26 o 
  -5   3  19       33.21       36.09      9.99 o 
  -4   3  19       44.71       44.68     11.81 o 
  -3   3  19       47.71       57.19     14.32 o 
  -2   3  19       58.27       40.07     16.32 o 
  -5  -1  20      165.96      179.59     20.74 o 
  -4  -1  20       26.68       39.07     16.14 o 
  -3  -1  20       18.99       25.98     14.26 o 
  -6   0  20      199.99      221.96     23.16 o 
  -5   0  20        5.38        1.77     15.44 o 
  -4   0  20        4.90       10.49     13.85 o 
  -3   0  20       57.76       13.32     14.55 o 
  -5   1  20      161.00      181.01     20.27 o 
  -4   1  20       26.76       31.29     16.44 o 
  -3   1  20       13.92       10.13     15.67 o 
                                                 
